# Supplementary material for: Integrating Bioinformatics and Machine Learning for Genomic Prediction in Chickens
Source: Genes (Basel). 2024 May 26;15(6):690. doi: 10.3390/genes15060690 (PMC11202573; doi:10.3390/genes15060690)
Supplement: Supplementary file 1 [file genes-15-00690-s001.zip]

Archive with 6 entries (6 files):
- FigS1.png
- FigS2.png
- FigS3.png
- FigS4.png
- Table S1.xlsx
- Table S2.xlsx
