# Supplementary material for: Integrating Bioinformatics and Machine Learning for Genomic Prediction in Chickens
Source: Genes (Basel). 2024 May 26;15(6):690. doi: 10.3390/genes15060690 (PMC11202573; doi:10.3390/genes15060690)
Supplement: Supplementary file 1 [file genes-15-00690-s001.zip › Table S1.xlsx]

## Sheet: Sheet1
Table S1. All significant or suggestive SNPs for all traits
SNP	Position	P value	Trait	QTLdb
Locus_rs14080524	1:1622914	0.000308982	ESCL	-
Locus_rs733373604	1:4046197	0.000539993	ESCL	-
Locus_rs15191647	1:4817099	0.000209727	ESCL	-
Locus_rs314993143	1:4947220	0.000494169	SINS	-
Locus_rs731984594	1:15974562	0.000616442	BW	-
Locus_rs733235412	1:16013364	0.00053241	BW	-
Locus_rs312828497	1:16036609	0.000571796	BW	-
Locus_rs317607226	1:16055829	0.000571796	BW	-
Locus_rs733893869	1:18958721	1.53502e-15	BW	-
Locus_rs733893869	1:18958721	8.35044e-14	EN	-
Locus_rs733893869	1:18958721	1.9294e-05	ESCB	-
Locus_rs733893869	1:18958721	2.41596e-11	ESS	-
Locus_rs733893869	1:18958721	8.35044e-14	EW	-
Locus_rs733893869	1:18958721	6.58665e-27	SINS	-
Locus_rs313856535	1:22382883	0.000583451	ESCB	-
Locus_rs14799136	1:22649980	0.000583451	ESCB	-
Locus_rs316092758	1:36667751	0.000557856	ESCI	-
Locus_rs316734965	1:38103602	0.000659955	AH	-
Locus_rs316387413	1:38854462	0.000527462	ESCA	-
Locus_rs312665208	1:38913757	0.000531907	ESCA	-
Locus_rs316442430	1:38955357	0.000299897	ESCA	-
Locus_rs741271525	1:38988444	0.000364937	ESCA	-
Locus_rs317587170	1:39014641	0.000265642	ESCA	-
Locus_rs314416416	1:39030301	0.000265642	ESCA	-
Locus_rs317074978	1:46200229	0.000528214	EN	Egg_production_rate_QTL_(178772)
Locus_rs317074978	1:46200229	0.000528214	EW	-
Locus_rs315503263	1:46221315	0.00046207	EN	-
Locus_rs315503263	1:46221315	0.00046207	EW	-
Locus_rs13651136	1:46257076	0.0004661	EN	-
Locus_rs13651136	1:46257076	0.0004661	EW	-
Locus_rs15254416	1:46268018	0.000302443	EN	-
Locus_rs15254416	1:46268018	0.000302443	EW	-
Locus_rs15254475	1:46289533	0.000327765	EN	-
Locus_rs15254475	1:46289533	0.000327765	EW	-
Locus_rs312729714	1:46311852	0.000294335	EN	-
Locus_rs312729714	1:46311852	0.000294335	EW	-
Locus_rs315693727	1:46347922	0.000264456	EN	-
Locus_rs315693727	1:46347922	0.000264456	EW	-
Locus_rs314458272	1:46370979	0.000285642	EN	-
Locus_rs314458272	1:46370979	0.000285642	EW	-
Locus_rs314748655	1:46389432	0.000289854	EN	-
Locus_rs314748655	1:46389432	0.000289854	EW	-
Locus_rs314181005	1:46411771	0.000289854	EN	-
Locus_rs314181005	1:46411771	0.000289854	EW	-
Locus_rs14819189	1:46431892	0.000276909	EN	-
Locus_rs14819189	1:46431892	0.000276909	EW	-
Locus_rs15254795	1:46470274	0.000243429	EN	-
Locus_rs15254795	1:46470274	0.000243429	EW	-
Locus_rs15254806	1:46478025	0.000182837	EN	-
Locus_rs15254806	1:46478025	0.000182837	EW	-
Locus_rs315925008	1:46531481	0.00021642	EN	-
Locus_rs315925008	1:46531481	0.00021642	EW	-
Locus_rs13651209	1:46551010	0.000200981	EN	-
Locus_rs13651209	1:46551010	0.000200981	EW	-
Locus_rs13861100	1:46570830	0.000219392	EN	-
Locus_rs13861100	1:46570830	0.000219392	EW	-
Locus_rs733105178	1:46591637	0.00022546	EN	-
Locus_rs733105178	1:46591637	0.00022546	EW	-
Locus_rs739305122	1:46631019	0.000222641	EN	-
Locus_rs739305122	1:46631019	0.000222641	EW	-
Locus_rs313422621	1:46651073	0.000149996	EN	-
Locus_rs313422621	1:46651073	0.000149996	EW	-
Locus_rs733034249	1:46691928	0.000186974	EN	-
Locus_rs733034249	1:46691928	0.000186974	EW	-
Locus_rs13861276	1:46727701	0.000427172	EN	-
Locus_rs13861276	1:46727701	0.000427172	EW	-
Locus_rs313812497	1:47975880	0.000117954	ESCB	-
Locus_rs736119862	1:47992625	0.000501127	ESCB	-
Locus_rs15261805	1:49503779	6.0157e-05	ESS	-
Locus_rs313337100	1:49524682	4.41229e-05	ESS	-
Locus_rs314947471	1:49565338	0.000194695	ESS	-
Locus_rs312399770	1:49598194	0.000448142	ESS	-
Locus_rs315234366	1:50841549	1.70738e-05	SINS	-
Locus_rs314688014	1:51744523	0.000451884	ESS	-
Locus_rs80706804	1:51802018	0.000553982	ESS	-
Locus_rs80725950	1:51813177	0.000509055	ESS	-
Locus_rs318051356	1:53180905	0.000389129	ESCL	-
Locus_rs317354796	1:53225182	0.00037685	ESCL	-
Locus_rs734347097	1:53277534	0.000370165	ESCL	-
Locus_rs313522171	1:53285296	0.00012048	ESCL	-
Locus_rs312432492	1:53307662	0.000136021	ESCL	-
Locus_rs312520819	1:53347151	0.000214577	ESCL	-
Locus_rs318195643	1:53482228	0.000430163	ESCL	-
Locus_rs738966884	1:53487573	0.000430163	ESCL	-
Locus_rs316036051	1:53518808	0.000565787	ESCL	-
Locus_rs14825915	1:53529997	0.000569723	ESCL	-
Locus_rs315089889	1:53669850	0.000600603	ESCL	-
Locus_rs740664183	1:53689842	0.000600603	ESCL	-
Locus_rs316096449	1:53710508	0.000602599	ESCL	-
Locus_rs312976834	1:53770400	7.20919e-05	ESCL	-
Locus_rs316236736	1:53791856	0.000355843	ESCL	-
Locus_rs14826227	1:53800672	7.96197e-05	ESCL	-
Locus_rs15271027	1:53837254	9.231e-05	ESCL	-
Locus_rs316273705	1:53860275	9.231e-05	ESCL	-
Locus_rs316170477	1:53892095	0.000451185	ESCL	-
Locus_rs13868489	1:53921087	0.000551197	ESCL	-
Locus_rs316720794	1:54059663	0.000418836	ESS	-
Locus_rs13868584	1:54087754	0.000532515	ESS	-
Locus_rs15272940	1:54582216	0.000579606	ESS	-
Locus_rs316710396	1:54608553	0.000477673	ESS	-
Locus_rs314888530	1:54651260	0.000202714	ESS	-
Locus_rs313596783	1:56899254	0.000198504	EN	-
Locus_rs313596783	1:56899254	0.000198504	EW	-
Locus_rs736193805	1:56931259	0.000155378	EN	-
Locus_rs736193805	1:56931259	0.000155378	EW	-
Locus_rs313153614	1:56966382	0.000642237	EN	-
Locus_rs313153614	1:56966382	0.000642237	EW	-
Locus_rs313335686	1:56979603	0.000160491	EN	-
Locus_rs313335686	1:56979603	0.000160491	EW	-
Locus_rs15288904	1:61278021	0.000417017	ESCB	-
Locus_rs15289048	1:61319646	0.00064535	ESS	-
Locus_rs15289188	1:61367608	0.000235601	EN	-
Locus_rs15289188	1:61367608	0.000235601	EW	-
Locus_rs314684326	1:61397778	0.000235601	EN	-
Locus_rs314684326	1:61397778	0.000235601	EW	-
Locus_rs314197973	1:61436243	0.000233336	EN	-
Locus_rs314197973	1:61436243	0.000233336	EW	-
Locus_rs13876425	1:61515656	4.74302e-05	EN	-
Locus_rs13876425	1:61515656	4.74302e-05	EW	-
Locus_rs315256364	1:61754492	7.55906e-06	EN	-
Locus_rs315256364	1:61754492	7.55906e-06	EW	-
Locus_rs733257630	1:67377838	5.07324e-06	BW	-
Locus_rs15303184	1:67415590	1.94772e-06	BW	-
Locus_rs316788908	1:67418473	1.94772e-06	BW	-
Locus_rs313628032	1:67443497	1.94772e-06	BW	-
Locus_rs312372104	1:67472988	2.09805e-06	BW	-
Locus_rs740040538	1:67488849	2.09805e-06	BW	-
Locus_rs316534178	1:67506484	1.42101e-06	BW	-
Locus_rs314834958	1:67525248	1.42101e-06	BW	-
Locus_rs13658993	1:67532235	1.42101e-06	BW	-
Locus_rs313909577	1:67545511	1.26866e-06	BW	-
Locus_rs15303567	1:67566125	1.09977e-06	BW	-
Locus_rs314563863	1:67600547	3.63409e-06	BW	-
Locus_rs13881778	1:67646065	1.04854e-06	BW	-
Locus_rs315795746	1:67674742	1.04854e-06	BW	-
Locus_rs317786616	1:67685606	1.04854e-06	BW	-
Locus_rs317241689	1:67706508	3.08768e-06	BW	-
Locus_rs15303932	1:67740898	1.91558e-06	BW	-
Locus_rs315787031	1:67796353	2.63221e-06	BW	-
Locus_rs734508641	1:67841195	4.08601e-06	BW	-
Locus_rs316067519	1:67860297	8.87209e-06	BW	-
Locus_rs315875622	1:67900794	1.31741e-05	BW	-
Locus_rs730978365	1:67956965	1.31741e-05	BW	-
Locus_rs316500020	1:67993218	2.29129e-05	BW	-
Locus_rs738690721	1:68017676	2.29129e-05	BW	-
Locus_rs14844557	1:70760353	0.00045048	SINS	-
Locus_rsunknown35	1:71888712	0.000576532	ESS	-
Locus_rs13886303	1:75919933	0.000548871	AH	-
Locus_rs317086120	1:77253829	0.000548871	AH	-
Locus_rs312296490	1:77280050	0.000548871	AH	-
Locus_rs314405725	1:77300011	0.000548871	AH	-
Locus_rs317773005	1:81316376	6.84319e-05	ESS	-
Locus_rs737767807	1:81336135	0.000306692	ESS	-
Locus_rs316265572	1:81356405	0.000282471	ESS	-
Locus_rs314998979	1:82012043	0.000253334	SINS	-
Locus_rs312405771	1:83299296	0.000540227	SINS	-
Locus_rs313136135	1:83355738	0.000542363	SINS	-
Locus_rs313172362	1:83374462	0.000551015	SINS	-
Locus_rs316065954	1:83434645	0.000470768	SINS	-
Locus_rs313701949	1:83475882	0.000459242	SINS	-
Locus_rs315565897	1:83519275	0.000259265	SINS	-
Locus_rs741711571	1:83555244	0.000192703	SINS	-
Locus_rs314451698	1:83591460	0.000393473	SINS	-
Locus_rs13583978	1:83612043	0.000443257	SINS	-
Locus_rs313298581	1:83633998	7.89163e-05	SINS	-
Locus_rs738840603	1:83667135	0.000125156	SINS	-
Locus_rs317314097	1:103774497	0.000621728	SINS	-
Locus_rs13913248	1:103853827	0.000534307	SINS	-
Locus_rs312538918	1:106699476	0.000212717	ESS	-
Locus_rs314965735	1:106889443	0.000258996	ESS	-
Locus_rs315481182	1:107074739	0.000521644	ESS	-
Locus_rs738767977	1:107093960	0.000426927	ESS	-
Locus_rs734860074	1:107324836	0.000372162	ESS	-
Locus_rs312726775	1:107384750	0.000475404	ESS	-
Locus_rs317350689	1:108724067	0.000543936	EN	-
Locus_rs317350689	1:108724067	0.000543936	EW	-
Locus_rs317964739	1:110200288	0.000326153	ESS	-
Locus_rs314051006	1:110219263	0.000299483	ESS	-
Locus_rs317335551	1:110279944	0.00029615	ESS	-
Locus_rs317335551	1:110279944	0.00065822	SINS	-
Locus_rs316461773	1:110358875	0.000337558	ESS	-
Locus_rs316461773	1:110358875	0.000470792	SINS	-
Locus_rs13920460	1:110420124	0.000399122	SINS	-
Locus_rs313866780	1:111459071	0.000263845	AH	-
Locus_rs732853719	1:111542866	0.000435879	BW	-
Locus_rs312878585	1:111797054	9.13442e-05	BW	-
Locus_rs315476560	1:111996284	0.000193673	AH	-
Locus_rs315476560	1:111996284	0.000113289	BW	-
Locus_rs733956959	1:112046794	0.000112983	BW	-
Locus_rs14873656	1:112069022	7.4427e-05	AH	-
Locus_rs14873656	1:112069022	0.00026385	BW	-
Locus_rs316018989	1:112107557	0.000105056	BW	-
Locus_rs731888764	1:112152696	0.000133405	BW	-
Locus_rs316537854	1:112173157	4.07003e-05	BW	-
Locus_rs313941938	1:112206413	5.70435e-05	BW	-
Locus_rs315381430	1:112226439	0.000266884	BW	-
Locus_rs315571873	1:112246885	0.000266884	BW	-
Locus_rs15384365	1:112266505	0.000305789	BW	-
Locus_rs313141405	1:112307250	0.000278357	AH	-
Locus_rs313141405	1:112307250	0.000124599	BW	-
Locus_rs314840033	1:112333683	0.000142337	AH	-
Locus_rs314840033	1:112333683	0.000124185	BW	-
Locus_rs730956023	1:112354621	2.35634e-05	AH	-
Locus_rs13922063	1:112374100	2.35634e-05	AH	-
Locus_rs315734205	1:112394476	2.35634e-05	AH	-
Locus_rs15385248	1:112449923	9.49892e-05	AH	-
Locus_rs317450882	1:112493056	0.000119201	AH	-
Locus_rs314934655	1:113711376	0.000600584	ESS	-
Locus_rs314978980	1:114129689	0.000635987	ESCL	-
Locus_rs313809696	1:114150491	0.000359446	ESCL	-
Locus_rs315133713	1:114759480	0.000293134	ESCB	-
Locus_rs14876156	1:114810558	0.000381574	ESCB	-
Locus_rs317002849	1:114928218	0.000471848	ESCB	-
Locus_rs315855740	1:115221860	0.000412041	BW	-
Locus_rs736117962	1:115507019	0.00041808	ESCA	-
Locus_rs736117962	1:115507019	0.000214706	ESCI	-
Locus_rs741035396	1:115978450	1.7036e-06	BW	-
Locus_rs314731120	1:116017868	8.65845e-05	EN	-
Locus_rs314731120	1:116017868	8.65845e-05	EW	-
Locus_rs316343750	1:116056769	0.000657599	ESCA	-
Locus_rs316343750	1:116056769	0.000583125	ESCL	-
Locus_rs312636089	1:116078057	0.000323998	AH	-
Locus_rs312636089	1:116078057	0.000528542	EN	-
Locus_rs312636089	1:116078057	0.000513469	ESCA	-
Locus_rs312636089	1:116078057	0.000528542	EW	-
Locus_rs314391813	1:116137514	4.08012e-05	EN	-
Locus_rs314391813	1:116137514	4.08012e-05	EW	-
Locus_rs15394371	1:116558926	0.000528698	ESCB	-
Locus_rs734114714	1:116599487	0.000659258	ESCB	-
Locus_rs733130588	1:116824154	0.000141205	BW	-
Locus_rs313344033	1:116888504	0.000432774	ESCA	-
Locus_rs313344033	1:116888504	0.000247862	ESCI	-
Locus_rs740460715	1:116987178	0.000357173	ESCA	-
Locus_rs740460715	1:116987178	0.000212374	ESCI	-
Locus_rs317967209	1:117072277	0.00017937	ESCB	-
Locus_rs738715788	1:117082443	0.000217626	ESCA	-
Locus_rs738715788	1:117082443	0.000116589	ESCI	-
Locus_rs15393051	1:117170920	0.000238775	ESCA	-
Locus_rs15393051	1:117170920	0.000134121	ESCI	-
Locus_rs739387815	1:117405154	0.00041808	ESCA	-
Locus_rs739387815	1:117405154	0.000214706	ESCI	-
Locus_rs317663259	1:118523298	0.000507601	ESCL	-
Locus_rs316511214	1:118790082	0.000584392	ESCL	-
Locus_rs315246856	1:118851143	0.000616637	ESCL	-
Locus_rs15399750	1:119858856	0.00018502	ESCB	-
Locus_rs317110681	1:119877783	0.000288637	ESCB	-
Locus_rs314505457	1:119938648	7.69424e-06	ESCB	-
Locus_rs314794073	1:120038205	0.000205913	ESCB	-
Locus_rs733605870	1:120056218	5.20792e-05	ESCB	-
Locus_rs15408164	1:122923014	0.000527322	BW	-
Locus_rs14886871	1:131096975	0.000270667	EN	-
Locus_rs14886871	1:131096975	0.000270667	EW	-
Locus_rs737634864	1:131158184	0.00022277	EN	-
Locus_rs737634864	1:131158184	0.00022277	EW	-
Locus_rs734701487	1:131238124	0.000393993	EN	-
Locus_rs734701487	1:131238124	0.000393993	EW	-
Locus_rs315747364	1:131287478	0.000532395	EN	-
Locus_rs315747364	1:131287478	0.000532395	EW	-
Locus_rs313809773	1:133172060	0.000627336	SINS	-
Locus_rs13940456	1:133192758	0.000594079	SINS	-
Locus_rs314531604	1:133351036	0.000496117	SINS	-
Locus_rs313818200	1:146009344	0.000245019	BW	-
Locus_rs316963627	1:146048880	0.000273944	BW	-
Locus_rs317109718	1:146114145	0.000440753	BW	-
Locus_rs738361935	1:146175602	0.000391723	BW	-
Locus_rs312480560	1:146215121	0.000363106	BW	-
Locus_rs313561020	1:146673048	0.000439241	SINS	-
Locus_rs13953236	1:146705760	0.000491818	SINS	-
Locus_rs733187130	1:146730112	0.000437811	SINS	-
Locus_rs15455399	1:146757123	0.000279616	SINS	-
Locus_rs741495898	1:146777543	0.000235334	SINS	-
Locus_rs13953296	1:146837486	3.47483e-05	SINS	-
Locus_rs15455747	1:146857663	0.00033669	SINS	-
Locus_rs317986954	1:147456517	0.000131723	BW	-
Locus_rs313166779	1:147497492	0.000194066	BW	-
Locus_rs15457591	1:147505874	0.00023872	BW	-
Locus_rs14901080	1:147527542	0.000131723	BW	-
Locus_rs313149820	1:148322162	0.000350308	AH	-
Locus_rs14908186	1:156420233	0.000236636	ESCB	-
Locus_rs317605032	1:156447463	0.000236636	ESCB	-
Locus_rs734656120	1:156475981	0.000169568	ESCB	-
Locus_rs316718637	1:158798409	0.000339221	AH	-
Locus_rs316878676	1:159561770	0.000241277	AH	-
Locus_rs14904886	1:160599947	0.000245287	AH	-
Locus_rs15495142	1:169572226	0.000657382	ESS	-
Locus_rs738429226	1:169592769	0.000465407	SINS	-
Locus_rs317124425	1:169620575	0.000262464	SINS	-
Locus_rs14915727	1:169728914	0.000324817	ESS	-
Locus_rs14915765	1:169775935	0.000297068	ESS	-
Locus_rs13552640	1:169923444	0.000284827	ESS	-
Locus_rs314273761	1:170484249	0.000351124	ESCB	-
Locus_rs13971757	1:170504462	0.000366323	ESCB	-
Locus_rs316142388	1:170527357	0.000154428	ESCB	-
Locus_rs314917621	1:170541469	5.401e-05	ESCB	-
Locus_rs315426011	1:170845148	0.000604142	ESCL	-
Locus_rs314214528	1:170862713	0.000612476	ESCL	-
Locus_rs741581817	1:170892963	0.000612476	ESCL	-
Locus_rs318077636	1:170939470	0.000425762	ESCL	-
Locus_rs14918585	1:172235443	0.000256753	ESCB	-
Locus_rs313208476	1:172252392	0.000251856	ESCB	-
Locus_rs15502381	1:172268648	0.000264225	ESCB	-
Locus_rs735987581	1:172918386	0.000568737	ESCB	-
Locus_rs312345313	1:172931917	0.000372531	ESCB	-
Locus_rs316998408	1:172937090	0.000372531	ESCB	-
Locus_rs731905514	1:174203246	0.00010374	AH	-
Locus_rs318224751	1:176073221	0.000234942	SINS	-
Locus_rs14922588	1:176451183	0.000658581	ESCB	-
Locus_rs731975004	1:177626894	0.00037936	ESS	-
Locus_rs316835938	1:178266730	9.95343e-05	BW	-
Locus_rs15518340	1:178606659	0.00037579	ESS	-
Locus_rs314168529	1:178665383	0.000502864	ESS	-
Locus_rs734530957	1:178686848	0.000330442	ESS	-
Locus_rs316558312	1:178747966	0.000330442	ESS	-
Locus_rs316699310	1:178767531	0.000330442	ESS	-
Locus_rs312596442	1:178775182	0.000330442	ESS	-
Locus_rs14925216	1:178792076	0.000296387	ESS	-
Locus_rs740976444	1:178885878	0.000305658	ESS	-
Locus_rs315060038	1:178983138	0.000192829	ESS	-
Locus_rs314357586	1:179002227	0.000288662	ESS	-
Locus_rs15524449	1:180940372	5.70069e-05	SINS	-
Locus_rs314401489	1:181076325	9.8652e-05	SINS	-
Locus_rs313658292	1:181193191	6.42472e-05	SINS	-
Locus_rs313413989	1:181212348	7.35863e-05	SINS	-
Locus_rs313278241	1:181239948	8.17828e-05	SINS	-
Locus_rs314229473	1:181261090	7.25714e-05	SINS	-
Locus_rs314916595	1:181280664	7.98933e-05	SINS	-
Locus_rs312484289	1:181341507	6.49942e-05	SINS	-
Locus_rs312785782	1:181360905	6.49942e-05	SINS	-
Locus_rs731023811	1:181379274	5.34739e-05	SINS	-
Locus_rs312820148	1:181493828	2.84314e-05	SINS	-
Locus_rs731648413	1:181533950	3.84935e-05	SINS	-
Locus_rs15526406	1:181632557	0.000268218	SINS	-
Locus_rs317806560	1:181763290	0.000662562	AH	-
Locus_rs317806560	1:181763290	0.000181926	SINS	-
Locus_rs316971472	1:187396865	0.000198929	ESS	-
Locus_rs15539778	1:187459993	0.000191666	ESS	-
Locus_rs317646343	1:189206553	0.00012696	ESCB	-
Locus_rs315359972	1:189365607	0.000305811	ESCL	-
Locus_rs313855425	1:189509154	0.000104702	ESCB	-
Locus_rs313204320	1:189529243	1.76904e-05	AH	-
Locus_rs315787495	1:189568026	1.76904e-05	AH	-
Locus_rs739434577	1:189989022	0.000578775	ESCA	-
Locus_rs312323563	1:190088707	0.000364228	ESCB	-
Locus_rs13994175	1:190768938	0.000330632	ESS	-
Locus_rs315919522	1:190827186	0.000377786	BW	-
Locus_rs13782120	1:190866027	0.00049762	BW	-
Locus_rs14722917	1:190967883	0.000453038	BW	-
Locus_rs732186896	1:190989341	0.000566539	ESS	-
Locus_rs316957434	1:191009505	0.00060843	ESS	-
Locus_rs313464314	1:191048688	0.000489438	ESS	-
Locus_rs313717412	1:191126231	0.000609214	BW	-
Locus_rs14936032	1:191360150	0.000354294	BW	-
Locus_rs317146612	1:191399995	3.51612e-05	BW	-
Locus_rs316851393	1:191439065	4.12531e-05	BW	-
Locus_rs312628199	1:191458734	3.97074e-05	BW	-
Locus_rs734867813	1:191519018	0.000235737	BW	-
Locus_rs739331113	1:191579730	0.000339493	BW	-
Locus_rs734454895	1:191599944	2.12358e-05	BW	-
Locus_rs317618524	1:191638588	1.76084e-05	BW	-
Locus_rs317235367	1:191659265	0.000138463	BW	-
Locus_rs736434813	1:191705163	0.000434345	BW	-
Locus_rs738251463	1:191726773	0.00043369	ESS	-
Locus_rs314070103	1:193346632	0.000529055	ESS	-
Locus_rs735332488	1:193546643	0.000142742	ESCB	-
Locus_rs741616710	1:193625983	0.000104966	ESS	-
Locus_rs314280716	1:193682600	0.00017397	ESS	-
Locus_rs14937140	1:193702428	0.000164952	ESS	-
Locus_rs13818799	1:193723429	0.000131996	ESS	-
Locus_rs80719504	1:193843699	0.000350963	ESS	-
Locus_rs317838779	1:193881683	0.0003795	ESS	-
Locus_rs732393212	1:193982442	0.000515547	ESCB	-
Locus_rs15553500	1:195735499	0.000155216	ESCB	-
Locus_rs13998734	1:196717357	3.64212e-05	ESCB	-
Locus_rs13998734	1:196717357	0.000251303	ESCI	-
Locus_rsunknown106	1:197027384	1.97709e-05	ESCB	-
Locus_rs734318011	1:197160569	0.000247173	EN	-
Locus_rs734318011	1:197160569	0.000247173	EW	-
Locus_rs869006815	1:197201431	2.12014e-05	ESCB	-
Locus_rs314408445	1:197222144	6.49311e-06	ESCB	-
Locus_rs312604965	1:197268479	6.20782e-06	ESCB	-
Locus_rs316739024	1:197308453	6.86165e-06	ESCB	-
Locus_rs314067240	1:197521136	0.000445784	ESCI	-
Locus_rs738411709	2:1686864	0.000651207	BW	-
Locus_rs731994911	2:3804700	0.000531067	ESS	-
Locus_rs313339634	2:3835821	0.00041414	ESS	-
Locus_rs313404150	2:3900633	0.000375354	ESS	-
Locus_rs14130160	2:3920676	0.00027187	ESS	-
Locus_rs313092964	2:3944634	0.00023551	ESS	-
Locus_rs733339553	2:4044036	0.000336862	BW	-
Locus_rs315307462	2:4214876	0.000628353	EN	-
Locus_rs315307462	2:4214876	0.000628353	EW	-
Locus_rs15870273	2:4248235	0.000626499	EN	-
Locus_rs15870273	2:4248235	0.000626499	EW	-
Locus_rs317532502	2:4911923	0.00051453	ESS	-
Locus_rs739355381	2:5153498	0.000562496	ESS	-
Locus_rs315016037	2:5168898	0.000609472	ESS	-
Locus_rs317882303	2:5914840	0.00039822	BW	-
Locus_rs736088525	2:5953461	1.87951e-06	BW	-
Locus_rs316300176	2:6029522	0.000390417	BW	-
Locus_rs316253326	2:6090069	0.000315057	BW	-
Locus_rs314650714	2:6145919	0.000461402	BW	-
Locus_rs15058108	2:6183749	0.000461827	BW	-
Locus_rs731854730	2:6524384	0.000571228	SINS	-
Locus_rs13536672	2:8419696	0.000293042	SINS	-
Locus_rs317194292	2:8673271	6.93176e-05	SINS	-
Locus_rs15060827	2:8694575	6.93176e-05	SINS	-
Locus_rs15884145	2:8714073	6.93176e-05	SINS	-
Locus_rs314985458	2:8753673	3.96845e-05	SINS	-
Locus_rs317719374	2:8853752	5.81022e-05	SINS	-
Locus_rs316788801	2:8993696	0.000330624	BW	-
Locus_rs737092075	2:9512893	0.000248833	ESCA	-
Locus_rs15886906	2:9612451	0.000137516	ESCA	-
Locus_rs317472384	2:9653197	0.00015601	ESCA	-
Locus_rs316366053	2:9993480	0.000428811	BW	-
Locus_rs313858784	2:10173338	0.000506107	BW	-
Locus_rs314871962	2:10177825	0.000475671	BW	-
Locus_rs314735904	2:10253006	0.00058132	BW	-
Locus_rs314913129	2:10725414	0.000342142	BW	-
Locus_rs15890915	2:10825706	0.000650307	ESCL	-
Locus_rs313391023	2:11061351	0.000650307	ESCL	-
Locus_rs317915402	2:11673743	0.000168657	ESCL	-
Locus_rs315872987	2:13972421	0.000566687	AH	-
Locus_rs316477895	2:14009577	0.000623072	AH	-
Locus_rs737806598	2:14748177	1.24553e-05	AH	-
Locus_rs315615553	2:14786171	4.77275e-06	AH	-
Locus_rs15898836	2:14896722	1.22512e-05	AH	-
Locus_rs315133136	2:14951360	1.68901e-05	AH	-
Locus_rs317733311	2:14991124	8.39971e-06	AH	-
Locus_rs315925832	2:15028851	1.90855e-05	AH	-
Locus_rs317593960	2:15071170	0.000324777	AH	-
Locus_rs13538884	2:15110271	0.000546457	AH	-
Locus_rs314955893	2:15150654	0.000271822	AH	-
Locus_rs317514187	2:15220479	0.000160435	BW	-
Locus_rs315387921	2:15279160	0.000293797	BW	-
Locus_rs15900018	2:15300241	0.000491601	AH	-
Locus_rs313361671	2:15364097	0.000264564	AH	-
Locus_rs15900331	2:15424362	0.000382341	AH	-
Locus_rs316493307	2:15528631	0.000472699	BW	-
Locus_rs315981485	2:15628702	0.000452596	BW	-
Locus_rs315428123	2:15630876	0.000452596	BW	-
Locus_rs13539117	2:15649709	0.00024571	BW	-
Locus_rs738852344	2:15723735	0.000383847	BW	-
Locus_rs736437032	2:15744949	0.000383847	BW	-
Locus_rs13539186	2:15796487	0.000302207	BW	-
Locus_rs314231253	2:16005509	0.000456764	BW	-
Locus_rs314509872	2:17554348	0.0004494	ESS	-
Locus_rs314130510	2:17699070	0.000205458	ESS	-
Locus_rs317980420	2:17898314	0.000544123	ESS	-
Locus_rs316431180	2:19186611	0.000605204	ESS	-
Locus_rs317594039	2:19549138	0.000471954	ESS	-
Locus_rs14147773	2:19919363	0.000421051	ESS	-
Locus_rs312308696	2:20084845	0.000527117	ESS	-
Locus_rs317420319	2:22175979	0.000122109	AH	-
Locus_rs316583497	2:22265500	0.000257054	AH	-
Locus_rs316461997	2:22305773	0.000274185	AH	-
Locus_rs313207225	2:31538280	0.000635451	BW	-
Locus_rs316296545	2:32304547	0.000160533	BW	-
Locus_rs15081124	2:32324448	0.000172278	BW	-
Locus_rs312819594	2:32344751	0.000139117	BW	-
Locus_rs733940711	2:32365129	0.000116412	BW	-
Locus_rs15941721	2:32402034	0.000136902	BW	-
Locus_rs314315286	2:32423704	0.000152238	BW	-
Locus_rs738698958	2:32457441	0.000187902	BW	-
Locus_rs317710773	2:32478438	0.000217844	BW	-
Locus_rs794252513	2:32501019	0.000322151	BW	-
Locus_rs315756585	2:34496967	0.000352907	EN	-
Locus_rs315756585	2:34496967	0.000352907	EW	-
Locus_rs317777743	2:34595134	0.0003085	EN	-
Locus_rs317777743	2:34595134	0.0003085	EW	-
Locus_rs312425122	2:37327677	7.09354e-05	ESS	-
Locus_rs316989227	2:37347100	0.00055673	ESS	-
Locus_rs315630051	2:37428038	0.000619542	ESS	-
Locus_rs314620097	2:37448174	0.00011527	EN	-
Locus_rs314620097	2:37448174	0.000202326	ESS	-
Locus_rs314620097	2:37448174	0.00011527	EW	-
Locus_rs733681020	2:37488009	0.00019215	EN	-
Locus_rs733681020	2:37488009	0.00019215	EW	-
Locus_rs314061488	2:37508215	3.2799e-05	EN	-
Locus_rs314061488	2:37508215	0.00043766	ESS	-
Locus_rs314061488	2:37508215	3.2799e-05	EW	-
Locus_rs316675915	2:37546571	0.000145212	EN	-
Locus_rs316675915	2:37546571	0.000145212	EW	-
Locus_rs312264257	2:37752928	0.000372134	EN	-
Locus_rs312264257	2:37752928	0.000372134	EW	-
Locus_rs313629361	2:37774687	0.00048304	EN	-
Locus_rs313629361	2:37774687	0.00048304	EW	-
Locus_rs312568893	2:38604578	0.000237485	ESCB	-
Locus_rs13669923	2:39232898	0.000648667	ESS	-
Locus_rs312753852	2:39252113	0.000103336	ESS	-
Locus_rs314715882	2:39421710	0.000523335	SINS	-
Locus_rs312496477	2:40043172	0.000261048	ESS	-
Locus_rs313884431	2:40083320	0.000189589	ESS	-
Locus_rs312548514	2:40143765	0.0001544	ESS	-
Locus_rs313147468	2:40323660	0.000264358	ESS	-
Locus_rs15959936	2:40372866	0.000287621	ESS	-
Locus_rs314438314	2:41128001	0.000398216	EN	-
Locus_rs314438314	2:41128001	0.000398216	EW	-
Locus_rs315211311	2:41165519	0.00035582	EN	-
Locus_rs315211311	2:41165519	0.00035582	EW	-
Locus_rs317968806	2:41186836	0.00027817	EN	-
Locus_rs317968806	2:41186836	0.00027817	EW	-
Locus_rs313156512	2:41246512	0.000332887	EN	-
Locus_rs313156512	2:41246512	0.000332887	EW	-
Locus_rs314936972	2:41403961	0.000636935	ESCB	-
Locus_rs316738946	2:41415650	0.000636935	ESCB	-
Locus_rs10723505	2:41433688	0.000636935	ESCB	-
Locus_rs731819248	2:41606447	0.00058603	EN	-
Locus_rs731819248	2:41606447	0.00058603	EW	-
Locus_rs317643355	2:41618950	0.000615074	EN	-
Locus_rs317643355	2:41618950	0.000615074	EW	-
Locus_rs732038353	2:41867255	0.000319894	ESS	-
Locus_rs732528881	2:41915671	0.000469088	ESS	-
Locus_rs317488313	2:41976557	9.0421e-05	EN	-
Locus_rs317488313	2:41976557	0.000345298	ESS	-
Locus_rs317488313	2:41976557	9.0421e-05	EW	-
Locus_rs738093245	2:41996104	9.0421e-05	EN	-
Locus_rs738093245	2:41996104	0.000345298	ESS	-
Locus_rs738093245	2:41996104	9.0421e-05	EW	-
Locus_rs314990579	2:42074835	6.75997e-05	EN	-
Locus_rs314990579	2:42074835	0.000505829	ESS	-
Locus_rs314990579	2:42074835	6.75997e-05	EW	-
Locus_rs738542772	2:42119495	0.000174339	ESS	-
Locus_rs14171051	2:42178892	0.000161814	ESS	-
Locus_rs316613993	2:42223512	3.1509e-09	AH	-
Locus_rs316613993	2:42223512	1.66366e-21	BW	-
Locus_rs316613993	2:42223512	6.05134e-13	EN	-
Locus_rs316613993	2:42223512	3.54763e-06	ESCA	-
Locus_rs316613993	2:42223512	0.000514032	ESCL	-
Locus_rs316613993	2:42223512	4.15231e-10	ESS	-
Locus_rs316613993	2:42223512	6.05134e-13	EW	-
Locus_rs316613993	2:42223512	1.7329e-36	SINS	-
Locus_rs15965719	2:42295952	6.90501e-05	EN	-
Locus_rs15965719	2:42295952	6.90501e-05	EW	-
Locus_rs315545883	2:42316652	6.52996e-05	ESS	-
Locus_rs15090535	2:42336807	0.000123902	EN	-
Locus_rs15090535	2:42336807	0.000616531	ESS	-
Locus_rs15090535	2:42336807	0.000123902	EW	-
Locus_rs314925106	2:42367302	9.72978e-05	ESS	-
Locus_rs741383106	2:42396809	8.74132e-05	ESS	-
Locus_rs739855609	2:42416182	8.74132e-05	ESS	-
Locus_rs15090686	2:42456750	0.000313762	ESS	-
Locus_rs314492593	2:42579688	0.000105531	ESS	-
Locus_rs317978644	2:42583219	0.000359683	ESS	-
Locus_rs741676969	2:42610666	0.00033841	EN	-
Locus_rs741676969	2:42610666	0.00033841	EW	-
Locus_rs316572436	2:43337894	0.0004471	BW	-
Locus_rs313257787	2:43397597	0.000115039	BW	-
Locus_rs316826932	2:43456309	0.000106209	BW	-
Locus_rs15092161	2:43596067	0.000187861	BW	-
Locus_rs314047801	2:43764979	1.72909e-05	BW	-
Locus_rs15092375	2:43775706	5.16556e-05	BW	-
Locus_rs14173552	2:43796076	0.000372316	BW	-
Locus_rs315527531	2:43815790	2.4392e-05	BW	-
Locus_rs312384910	2:43846700	2.4392e-05	BW	-
Locus_rs315273154	2:43876926	2.51011e-05	BW	-
Locus_rs318204656	2:43897283	3.18371e-06	BW	-
Locus_rs731243211	2:57091658	0.000416332	EN	-
Locus_rs731243211	2:57091658	0.000416332	EW	-
Locus_rs14191717	2:60654302	0.000230902	BW	-
Locus_rs15106499	2:60704240	0.000234625	BW	-
Locus_rs314328327	2:60716355	0.000236015	BW	-
Locus_rs316648539	2:60719342	0.000236015	BW	-
Locus_rs315678422	2:60761855	0.00038326	BW	-
Locus_rs314950295	2:60763807	0.00038326	BW	-
Locus_rs316236416	2:60803751	0.000246268	BW	-
Locus_rs316244132	2:60808041	0.000246268	BW	-
Locus_rs317327212	2:60814297	0.000246268	BW	-
Locus_rs314951981	2:60819834	0.000246268	BW	-
Locus_rs16012000	2:60827358	0.000246268	BW	-
Locus_rs317261743	2:60849103	0.000326158	BW	-
Locus_rs314990925	2:60850755	0.000326158	BW	-
Locus_rs316145302	2:60854952	0.000326158	BW	-
Locus_rs314018916	2:60861470	0.000326158	BW	-
Locus_rs313032498	2:60863977	0.000661339	BW	-
Locus_rs312447192	2:60869258	0.000661339	BW	-
Locus_rs731528327	2:60869629	0.000661339	BW	-
Locus_rs14192008	2:60872673	0.000661339	BW	-
Locus_rs313240042	2:60875461	0.000661339	BW	-
Locus_rs316132428	2:60985605	9.19446e-06	BW	-
Locus_rs314348617	2:60987929	6.05894e-05	BW	-
Locus_rs315065678	2:60989082	7.31837e-06	BW	-
Locus_rs317376247	2:61002066	7.31837e-06	BW	-
Locus_rs740983016	2:61010547	7.31837e-06	BW	-
Locus_rs313613559	2:61030345	5.82576e-05	BW	-
Locus_rs317489409	2:61035870	8.74123e-06	BW	-
Locus_rs14192140	2:61053104	7.74041e-06	BW	-
Locus_rs315087864	2:61055489	7.74041e-06	BW	-
Locus_rs315132719	2:61058545	7.02888e-07	BW	-
Locus_rs315132719	2:61058545	8.10733e-05	ESCA	-
Locus_rs315132719	2:61058545	0.000251347	ESCI	-
Locus_rs15106821	2:61063168	6.83007e-06	BW	-
Locus_rs313615239	2:61074876	1.8197e-06	BW	-
Locus_rs317875550	2:61075934	1.8197e-06	BW	-
Locus_rs313224081	2:61079071	1.8197e-06	BW	-
Locus_rs315037509	2:61080614	1.8197e-06	BW	-
Locus_rs13618991	2:61092213	1.39413e-07	BW	-
Locus_rs13618991	2:61092213	0.000447502	ESCA	-
Locus_rs314030022	2:61092275	1.39413e-07	BW	-
Locus_rs314030022	2:61092275	0.000447502	ESCA	-
Locus_rs316865619	2:61096196	2.77687e-06	BW	-
Locus_rs14192193	2:61107741	1.63946e-06	BW	-
Locus_rs15106871	2:61111886	4.24961e-06	BW	-
Locus_rs731105111	2:61134251	9.58191e-06	BW	-
Locus_rs317800854	2:61181935	1.79009e-05	BW	-
Locus_rs314149795	2:61199997	4.34738e-05	BW	-
Locus_rs317948329	2:61205086	4.34738e-05	BW	-
Locus_rs316057504	2:61223912	6.10756e-05	BW	-
Locus_rs316057504	2:61223912	0.000469897	ESCB	-
Locus_rs312906898	2:61243472	0.000214828	BW	-
Locus_rs316945428	2:61263200	0.000223937	BW	-
Locus_rs14192394	2:61266974	6.48337e-05	BW	-
Locus_rs14192394	2:61266974	0.000465037	ESCB	-
Locus_rs313207598	2:62196362	0.00025687	AH	-
Locus_rs315660332	2:62255216	0.000219854	AH	-
Locus_rs312532220	2:62303121	0.000412954	AH	-
Locus_rs313284870	2:62428355	0.000528423	ESS	-
Locus_rs313768513	2:63585776	0.0005171	ESCA	-
Locus_rs313569251	2:63601179	0.0005171	ESCA	-
Locus_rs14196348	2:64573654	0.000247303	EN	-
Locus_rs14196348	2:64573654	0.000247303	EW	-
Locus_rs16022219	2:64781363	0.000410885	ESCA	-
Locus_rs16022219	2:64781363	0.000141169	ESCI	-
Locus_rs15110218	2:64800163	0.000522659	ESCA	-
Locus_rs15110218	2:64800163	0.000192483	ESCI	-
Locus_rs318013130	2:64805219	0.000522659	ESCA	-
Locus_rs318013130	2:64805219	0.000192483	ESCI	-
Locus_rs739373027	2:66105990	0.000245713	SINS	-
Locus_rs314321830	2:67035196	0.00031613	ESCA	-
Locus_rs314321830	2:67035196	0.000223397	ESCI	-
Locus_rs314321830	2:67035196	5.35775e-05	ESCL	-
Locus_rs316977128	2:67711339	0.000464323	BW	-
Locus_rs315427815	2:67751546	0.000227083	ESCL	-
Locus_rs733378583	2:67909550	0.00044208	ESCL	-
Locus_rs737456004	2:68634518	0.000104185	SINS	-
Locus_rs317818424	2:68709662	1.28838e-05	SINS	-
Locus_rs312600442	2:68752320	0.000297214	SINS	-
Locus_rs13710836	2:68791557	3.20961e-05	SINS	-
Locus_rs741746159	2:68901841	3.26471e-05	SINS	-
Locus_rs15115108	2:69059722	3.8949e-05	SINS	-
Locus_rs15115239	2:69152108	3.71531e-05	SINS	-
Locus_rs313913252	2:69170637	0.000653134	SINS	-
Locus_rs15115316	2:69191620	0.000163736	SINS	-
Locus_rs13601721	2:69213396	0.000471995	SINS	-
Locus_rs80572164	2:69932793	0.000286049	BW	-
Locus_rs313955695	2:69984284	0.000286049	BW	-
Locus_rs734267699	2:70023772	0.000286049	BW	-
Locus_rs740323736	2:70587170	0.000286049	BW	Body_weight_QTL_(7170)
Locus_rs317731550	2:71377008	0.000286049	BW	Body_weight_QTL_(7170)
Locus_rs14203819	2:71514717	0.000286049	BW	Body_weight_QTL_(7170)
Locus_rs316914452	2:71629886	0.000286049	BW	Body_weight_QTL_(7170)
Locus_rs317126968	2:71670284	0.000286049	BW	Body_weight_QTL_(7170)
Locus_rs14203858	2:71674374	0.000286049	BW	Body_weight_QTL_(7170)
Locus_rs737994004	2:71751601	0.000286049	BW	Body_weight_QTL_(7170)
Locus_rs313588806	2:71775092	0.000286049	BW	Body_weight_QTL_(7170)
Locus_rs14203881	2:71859645	0.000286049	BW	Body_weight_QTL_(7170)
Locus_rs313612996	2:73077683	0.000286049	BW	-
Locus_rs737233375	2:73082795	0.000286049	BW	-
Locus_rs739214174	2:73974504	0.000286049	BW	-
Locus_rs16037989	2:73996922	0.000286049	BW	-
Locus_rs740220829	2:74018929	0.000286049	BW	-
Locus_rs315771268	2:74039783	0.000286049	BW	-
Locus_rs316685422	2:74114401	0.000286049	BW	-
Locus_rs312491215	2:74235953	0.000267183	BW	-
Locus_rs318039768	2:74253527	0.000267183	BW	-
Locus_rs794473451	2:74273756	0.000267183	BW	-
Locus_rs737483057	2:75188636	4.55201e-05	BW	-
Locus_rs314968609	2:75232972	0.0001566	BW	-
Locus_rs312321027	2:79232150	0.00020831	AH	-
Locus_rs316045013	2:79269164	0.000123964	AH	-
Locus_rs737151453	2:79304246	0.000141515	AH	-
Locus_rs314192852	2:79374761	0.000303082	AH	-
Locus_rs15119089	2:79404131	0.000141515	AH	-
Locus_rs16045051	2:79471330	0.000140623	AH	-
Locus_rs313019562	2:79704370	0.00010752	AH	-
Locus_rs741336369	2:79725310	0.00010752	AH	-
Locus_rs740991704	2:79744519	0.00010752	AH	-
Locus_rs312770615	2:79765205	0.000133384	AH	-
Locus_rs317924542	2:79795663	0.00025771	AH	-
Locus_rs740564070	2:79812993	0.00026362	AH	-
Locus_rs16045485	2:79834240	0.000273979	AH	-
Locus_rs313732806	2:79855096	0.000254189	AH	-
Locus_rs733291258	2:79893073	0.000239524	AH	-
Locus_rs739846295	2:79931477	0.00017284	AH	-
Locus_rs738977565	2:79936039	0.00017284	AH	-
Locus_rs16045875	2:79975515	5.44087e-05	AH	-
Locus_rs316874267	2:79995649	3.24402e-05	AH	-
Locus_rs315009946	2:80015240	3.51772e-05	AH	-
Locus_rs14209151	2:80033394	6.61026e-05	AH	-
Locus_rs312843627	2:80053475	6.61026e-05	AH	-
Locus_rs13635622	2:80088899	5.64765e-05	AH	-
Locus_rs314161651	2:80113350	5.97887e-05	AH	-
Locus_rs316355160	2:80161053	5.97887e-05	AH	-
Locus_rs315491937	2:80179085	5.97887e-05	AH	-
Locus_rs315094139	2:80203860	3.89515e-05	AH	-
Locus_rs16046285	2:80224228	3.89515e-05	AH	-
Locus_rs16046330	2:80235181	3.89515e-05	AH	-
Locus_rs16054007	2:85390457	0.000568966	BW	Body_weight_QTL_(9956)
Locus_rs15123765	2:85405356	0.000568966	BW	Body_weight_QTL_(9956)
Locus_rs14213596	2:85412538	0.000568966	BW	Body_weight_QTL_(9956)
Locus_rs16054061	2:85429402	0.000587918	BW	Body_weight_QTL_(9956)
Locus_rs314926551	2:85451643	0.000286603	BW	Body_weight_QTL_(9956)
Locus_rs316297111	2:85471974	0.000286603	BW	Body_weight_QTL_(9956)
Locus_rs313664564	2:89339606	0.000404057	ESS	-
Locus_rs734043531	2:89361217	0.000404057	ESS	-
Locus_rs316625441	2:89540440	0.000655377	BW	-
Locus_rs738497598	2:89580584	0.000298566	BW	-
Locus_rs312645677	2:89720390	0.000280579	BW	-
Locus_rs740266315	2:89760433	0.000134503	BW	-
Locus_rs736901869	2:89780642	0.000226925	BW	-
Locus_rs735457564	2:89906282	0.000578749	BW	-
Locus_rs14217870	2:90019691	0.000371073	ESCA	-
Locus_rs314752470	2:100614447	0.000648494	ESS	-
Locus_rs312812139	2:100634621	0.000648494	ESS	-
Locus_rs316549480	2:102470463	0.000523023	ESCL	-
Locus_rs313075116	2:102531835	0.000299451	ESCL	-
Locus_rs316920896	2:102566409	4.52785e-05	ESCL	-
Locus_rs312503378	2:102587462	2.20061e-05	ESCL	-
Locus_rs318183404	2:102611330	2.97671e-05	ESCL	-
Locus_rs316758960	2:102631157	0.000200249	ESCL	-
Locus_rs741311890	2:102651658	0.000184451	ESCL	-
Locus_rs15136134	2:102653589	7.13286e-05	ESCL	-
Locus_rs316726345	2:102662028	6.80556e-05	ESCL	-
Locus_rs15136155	2:102670534	6.80556e-05	ESCL	-
Locus_rs315566823	2:102672727	6.80556e-05	ESCL	-
Locus_rs315895365	2:102682235	4.42957e-05	ESCL	-
Locus_rs312742321	2:102691890	0.000240377	ESCL	-
Locus_rs14228054	2:102851691	0.000338339	ESCL	-
Locus_rs15142307	2:110235976	0.00043376	BW	-
Locus_rs735904072	2:110548283	0.000510034	BW	-
Locus_rs314058531	2:110572019	0.000510895	BW	-
Locus_rs13796470	2:110717246	0.000460293	BW	-
Locus_rs16103046	2:110737458	0.000452146	BW	-
Locus_rs16103126	2:110765863	6.04224e-05	BW	-
Locus_rs794170206	2:110822396	5.73554e-05	BW	-
Locus_rs733758850	2:110841831	5.47899e-05	BW	-
Locus_rs740803858	2:110861321	5.47899e-05	BW	-
Locus_rs316412727	2:110880884	5.37778e-05	BW	-
Locus_rs315891149	2:111019529	1.62412e-05	BW	-
Locus_rs317050020	2:111043562	8.40353e-06	BW	-
Locus_rs736979278	2:111083416	9.11073e-06	BW	-
Locus_rs314970355	2:111235511	0.000343652	BW	-
Locus_rs731800803	2:111257087	0.000194513	BW	-
Locus_rs314233918	2:111275621	0.000260444	BW	-
Locus_rs315434832	2:111310387	1.32565e-06	BW	-
Locus_rs315947824	2:111377872	6.60847e-07	BW	-
Locus_rs14234466	2:111408471	1.24361e-06	BW	-
Locus_rs313736424	2:111428277	8.21317e-07	BW	-
Locus_rs14234529	2:111446601	7.63849e-07	BW	-
Locus_rs734900005	2:111488164	5.84791e-07	BW	-
Locus_rs314501800	2:111614579	9.11138e-05	BW	-
Locus_rs15142977	2:111644127	7.95125e-05	BW	-
Locus_rs16106473	2:112685784	4.27619e-05	BW	-
Locus_rs16106634	2:112837642	4.51644e-06	BW	-
Locus_rs737330969	2:112870994	7.66361e-06	BW	-
Locus_rs740895350	2:112890725	0.000102769	BW	-
Locus_rs312784238	2:112909716	1.66417e-05	BW	-
Locus_rs735637279	2:114100406	0.000143909	SINS	-
Locus_rs312419824	2:114480547	0.000468117	SINS	-
Locus_rs80616645	2:114564669	0.000571654	SINS	-
Locus_rs314371702	2:114669645	0.000268174	SINS	-
Locus_rs314534779	2:114676781	0.000457588	SINS	-
Locus_rs80577876	2:114716075	0.000254567	SINS	-
Locus_rs312393328	2:114735993	0.000238469	SINS	-
Locus_rs739604140	2:114835902	0.00022097	SINS	-
Locus_rs80590710	2:114862381	0.00039848	SINS	-
Locus_rs733512477	2:115093394	6.38724e-05	SINS	-
Locus_rs313030428	2:115169646	0.00017383	ESCA	-
Locus_rs10731240	2:115189112	0.000235298	ESCA	-
Locus_rs312623002	2:115233993	0.000420312	ESCA	-
Locus_rs735834136	2:115275478	0.000420312	ESCA	-
Locus_rs15145284	2:115296567	7.01724e-05	ESCA	-
Locus_rs14239916	2:117117728	0.000455289	ESCL	-
Locus_rs738978095	2:117149969	0.000455289	ESCL	-
Locus_rs735068491	2:117169821	0.000455289	ESCL	-
Locus_rs314656187	2:117239805	0.000250716	ESCL	-
Locus_rs314105419	2:117303154	0.000490371	ESCL	-
Locus_rs312779226	2:117355320	0.000559874	ESCL	-
Locus_rs13729388	2:118043836	0.000547524	EN	-
Locus_rs13729388	2:118043836	0.000547524	EW	-
Locus_rs14241224	2:118086605	8.15204e-05	EN	-
Locus_rs14241224	2:118086605	8.15204e-05	EW	-
Locus_rs16115293	2:118091022	9.19536e-05	EN	-
Locus_rs16115293	2:118091022	9.19536e-05	EW	-
Locus_rs316793641	2:118154339	0.000563703	EN	-
Locus_rs316793641	2:118154339	0.000563703	EW	-
Locus_rs14241319	2:118170864	0.000464008	EN	-
Locus_rs14241319	2:118170864	0.000464008	EW	-
Locus_rs315086890	2:118203149	0.000160995	EN	-
Locus_rs315086890	2:118203149	0.000160995	EW	-
Locus_rs15147628	2:118259328	0.000623094	EN	-
Locus_rs15147628	2:118259328	0.000623094	EW	-
Locus_rs737064627	2:118316297	8.49678e-05	EN	-
Locus_rs737064627	2:118316297	8.49678e-05	EW	-
Locus_rs732572267	2:118406628	5.5898e-05	EN	-
Locus_rs732572267	2:118406628	5.5898e-05	EW	-
Locus_rs313349719	2:118425140	5.47932e-05	EN	-
Locus_rs313349719	2:118425140	5.47932e-05	EW	-
Locus_rs737016638	2:118645616	1.09907e-05	EN	-
Locus_rs737016638	2:118645616	1.09907e-05	EW	-
Locus_rs737923396	2:118744259	1.40294e-05	EN	-
Locus_rs737923396	2:118744259	1.40294e-05	EW	-
Locus_rs315069284	2:118784289	1.3636e-05	EN	-
Locus_rs315069284	2:118784289	1.3636e-05	EW	-
Locus_rs731155429	2:118804766	1.3636e-05	EN	-
Locus_rs731155429	2:118804766	1.3636e-05	EW	-
Locus_rs738056644	2:118824575	1.3636e-05	EN	-
Locus_rs738056644	2:118824575	1.3636e-05	EW	-
Locus_rs313772122	2:118841185	1.3636e-05	EN	-
Locus_rs313772122	2:118841185	1.3636e-05	EW	-
Locus_rs738166259	2:118863233	1.3636e-05	EN	-
Locus_rs738166259	2:118863233	1.3636e-05	EW	-
Locus_rs734267066	2:118883059	1.3636e-05	EN	-
Locus_rs734267066	2:118883059	1.3636e-05	EW	-
Locus_rs739990403	2:119193163	2.0122e-05	EN	-
Locus_rs739990403	2:119193163	2.0122e-05	EW	-
Locus_rs731636884	2:119256860	4.80833e-05	EN	-
Locus_rs731636884	2:119256860	4.80833e-05	EW	-
Locus_rs731387388	2:119343940	4.23967e-05	EN	-
Locus_rs731387388	2:119343940	4.23967e-05	EW	-
Locus_rs734239219	2:119406289	4.78506e-05	EN	-
Locus_rs734239219	2:119406289	4.78506e-05	EW	-
Locus_rs14242116	2:119581301	3.49491e-05	EN	-
Locus_rs14242116	2:119581301	3.49491e-05	EW	-
Locus_rs736961685	2:119688436	2.74481e-05	EN	-
Locus_rs736961685	2:119688436	2.74481e-05	EW	-
Locus_rs741356483	2:119847222	2.08852e-05	EN	-
Locus_rs741356483	2:119847222	2.08852e-05	EW	-
Locus_rs317240836	2:119867811	2.08852e-05	EN	-
Locus_rs317240836	2:119867811	2.08852e-05	EW	-
Locus_rs316778935	2:119891189	2.24193e-05	EN	-
Locus_rs316778935	2:119891189	2.24193e-05	EW	-
Locus_rs15148360	2:120155563	3.00249e-05	EN	-
Locus_rs15148360	2:120155563	3.00249e-05	EW	-
Locus_rs314337117	2:120175492	0.000489427	EN	-
Locus_rs314337117	2:120175492	0.000489427	EW	-
Locus_rs314230153	2:120282235	0.000437176	EN	-
Locus_rs314230153	2:120282235	0.000437176	EW	-
Locus_rs14243326	2:120932130	0.000623892	EN	-
Locus_rs14243326	2:120932130	0.000623892	EW	-
Locus_rs314520081	2:120936430	0.000623892	EN	-
Locus_rs314520081	2:120936430	0.000623892	EW	-
Locus_rs312781234	2:121435249	0.000143235	ESCA	-
Locus_rs312781234	2:121435249	0.000116162	ESCI	-
Locus_rs317721423	2:121644233	0.000143235	ESCA	-
Locus_rs317721423	2:121644233	0.000116162	ESCI	-
Locus_rs315255592	2:121724028	0.000143235	ESCA	-
Locus_rs315255592	2:121724028	0.000116162	ESCI	-
Locus_rs314373358	2:121742797	0.000143235	ESCA	-
Locus_rs314373358	2:121742797	0.000116162	ESCI	-
Locus_rs312664799	2:121793590	0.000143235	ESCA	-
Locus_rs312664799	2:121793590	0.000116162	ESCI	-
Locus_rs316730283	2:121811032	0.000143235	ESCA	-
Locus_rs316730283	2:121811032	0.000116162	ESCI	-
Locus_rs14244496	2:121829571	0.000143235	ESCA	-
Locus_rs14244496	2:121829571	0.000116162	ESCI	-
Locus_rs312406340	2:121846765	0.000143235	ESCA	-
Locus_rs312406340	2:121846765	0.000116162	ESCI	-
Locus_rs16122663	2:121870292	0.000143235	ESCA	-
Locus_rs16122663	2:121870292	0.000116162	ESCI	-
Locus_rs14244661	2:121889091	0.000143235	ESCA	-
Locus_rs14244661	2:121889091	0.000116162	ESCI	-
Locus_rs14244674	2:121906881	0.000143235	ESCA	-
Locus_rs14244674	2:121906881	0.000116162	ESCI	-
Locus_rs312522098	2:121954626	0.000143235	ESCA	-
Locus_rs312522098	2:121954626	0.000116162	ESCI	-
Locus_rs15150309	2:121970951	0.000143235	ESCA	-
Locus_rs15150309	2:121970951	0.000116162	ESCI	-
Locus_rs14244963	2:122123149	0.000143235	ESCA	-
Locus_rs14244963	2:122123149	0.000116162	ESCI	-
Locus_rs312329399	2:122144919	0.000143235	ESCA	-
Locus_rs312329399	2:122144919	0.000116162	ESCI	-
Locus_rs16124655	2:122496335	0.000585446	ESCI	-
Locus_rs16124655	2:122496335	8.01069e-05	ESCL	-
Locus_rs312980976	2:122592565	0.000585446	ESCI	-
Locus_rs312980976	2:122592565	8.01069e-05	ESCL	-
Locus_rs312886143	2:123056559	0.000392906	ESCI	-
Locus_rs312886143	2:123056559	2.64376e-05	ESCL	-
Locus_rs313555022	2:123089694	0.000392906	ESCI	-
Locus_rs313555022	2:123089694	2.64376e-05	ESCL	-
Locus_rs15151414	2:123525869	0.000143235	ESCA	-
Locus_rs15151414	2:123525869	0.000116162	ESCI	-
Locus_rs316913945	2:123539451	0.000616607	ESS	-
Locus_rs316913945	2:123539451	3.23688e-12	SINS	-
Locus_rs313946557	2:123664288	0.000143235	ESCA	-
Locus_rs313946557	2:123664288	0.000116162	ESCI	-
Locus_rs14248623	2:125583604	0.000255045	ESCI	-
Locus_rs731919635	2:125806400	0.00034182	ESCL	-
Locus_rs314847099	2:125967189	0.000570144	ESCA	-
Locus_rs314847099	2:125967189	0.000223117	ESCI	-
Locus_rs314847099	2:125967189	0.00023757	ESCL	-
Locus_rs731542214	2:126005690	4.22653e-05	ESCA	-
Locus_rs731542214	2:126005690	3.23609e-05	ESCI	-
Locus_rs731542214	2:126005690	3.51941e-05	ESCL	-
Locus_rs80772398	2:127973820	0.000488108	BW	-
Locus_rsunknown166	2:128778705	0.000456609	ESCL	-
Locus_rs14254296	2:135679144	0.000459682	BW	-
Locus_rs738654089	2:135698761	0.000459682	BW	-
Locus_rs315900941	2:135759204	0.0002681	BW	-
Locus_rs14254111	2:135808293	0.000278177	BW	-
Locus_rs739617612	2:135884338	0.000329733	BW	-
Locus_rsunknown172	2:136062481	8.33207e-05	BW	-
Locus_rs14266426	2:137372445	0.000550178	EN	-
Locus_rs14266426	2:137372445	0.000550178	EW	-
Locus_rs16155840	2:138010520	0.000239117	ESCB	-
Locus_rs16155840	2:138010520	6.39914e-05	ESCI	-
Locus_rs14265728	2:138043311	0.00041528	BW	-
Locus_rs16155690	2:138096319	0.000187892	BW	-
Locus_rs317780014	2:138146277	0.000187892	BW	-
Locus_rs312992300	2:138193712	0.000499205	ESCI	-
Locus_rs14265517	2:138207600	0.000516369	BW	-
Locus_rs316096797	2:138861216	0.000365892	BW	-
Locus_rs317265344	2:140679215	0.000155116	SINS	-
Locus_rs317832342	2:140722021	0.000294957	SINS	-
Locus_rs316251457	2:140750046	0.000205075	SINS	-
Locus_rs315624967	2:140797497	0.000184252	SINS	-
Locus_rs313123160	2:140835871	0.00017019	SINS	-
Locus_rs314098506	2:140920648	0.000345156	SINS	-
Locus_rs15164841	2:140939146	0.000345156	SINS	-
Locus_rs16151564	2:140990171	0.000345156	SINS	-
Locus_rs314016004	2:141212571	0.000232162	SINS	-
Locus_rs317379647	2:141303797	0.000304151	SINS	-
Locus_rs15164590	2:141342419	0.000189976	SINS	-
Locus_rs315991965	2:141483850	0.000281409	SINS	-
Locus_rs317506557	2:145217218	0.000381966	SINS	-
Locus_rs14257963	2:146021074	0.000602851	ESCB	-
Locus_rs14257592	2:146361885	0.000650194	BW	-
Locus_rs315266763	2:146380267	0.000650194	BW	-
Locus_rs16145262	2:146461160	0.000478805	BW	-
Locus_rs14257458	2:146480917	0.000478805	BW	-
Locus_rs13759354	2:146492050	0.000478805	BW	-
Locus_rs315767832	2:146502267	0.000478805	BW	-
Locus_rs315370893	2:146543179	0.000361131	BW	-
Locus_rs737404079	2:146611366	0.0003537	BW	-
Locus_rs16145001	2:146633689	0.000361131	BW	-
Locus_rs312956333	2:146652597	0.000361131	BW	-
Locus_rs16144872	2:146724244	0.000361131	BW	-
Locus_rs15160267	2:146760063	0.000361131	BW	-
Locus_rs317401932	2:146801787	0.000361131	BW	-
Locus_rs312396475	2:146868650	0.000555814	BW	-
Locus_rs317342441	2:147342380	0.000545477	BW	-
Locus_rs741332111	2:148236662	3.31037e-05	ESCB	-
Locus_rs15159052	2:148272923	5.88802e-05	ESCB	-
Locus_rs735821947	2:148298574	3.06041e-05	ESCB	-
Locus_rs13758734	2:148412828	4.22636e-05	ESCB	-
Locus_rs315758544	2:148428737	4.22636e-05	ESCB	-
Locus_rs314684441	2:148436104	4.06425e-05	ESCB	-
Locus_rs14255641	2:148472880	4.68458e-05	ESCB	-
Locus_rs731542463	2:148881848	2.71299e-05	SINS	-
Locus_rs318002032	2:148897313	0.000102715	SINS	-
Locus_rs16714399	2:149317730	0.000193405	ESCL	-
Locus_rs317002062	2:149422434	9.05681e-05	ESCL	-
Locus_rs15255571	3:359361	0.000630717	SINS	-
Locus_rs315658069	3:3082717	0.000566233	AH	-
Locus_rs315658069	3:3082717	0.000389084	BW	-
Locus_rs737806670	3:3143161	0.000616691	AH	-
Locus_rs737806670	3:3143161	0.000361814	BW	-
Locus_rs317108531	3:3203650	0.000441249	AH	-
Locus_rs313273005	3:3224416	0.000441249	AH	-
Locus_rs740854179	3:3248093	0.000441249	AH	-
Locus_rs317636276	3:3253864	0.000441249	AH	-
Locus_rs314195306	3:3271706	0.000441249	AH	-
Locus_rs315501610	3:3274960	0.000441249	AH	-
Locus_rs732940526	3:3350290	0.000273939	AH	-
Locus_rs316071306	3:3364758	0.000225354	AH	-
Locus_rs739767045	3:3376965	0.000223003	AH	-
Locus_rs316732342	3:3852766	0.000558457	ESCL	-
Locus_rs16216402	3:3871974	0.000611001	ESCL	-
Locus_rs317164574	3:4403267	0.000608435	ESCL	-
Locus_rs313243816	3:4483600	0.00039345	ESCL	-
Locus_rs15259806	3:4512460	0.00039345	ESCL	-
Locus_rs16223190	3:9713008	0.000516448	ESCA	-
Locus_rs14314774	3:10211165	0.000486402	ESCA	-
Locus_rs16220479	3:11489101	0.000445109	ESCI	-
Locus_rs16220417	3:11509513	0.000445109	ESCI	-
Locus_rs14312590	3:11820584	0.000413849	ESS	-
Locus_rs313837531	3:15164720	0.000322267	SINS	-
Locus_rs315242167	3:16275758	0.000373291	ESCA	-
Locus_rs733885237	3:16731628	2.98741e-05	EN	-
Locus_rs733885237	3:16731628	2.98741e-05	EW	-
Locus_rs16734758	3:16757745	2.27778e-05	EN	-
Locus_rs16734758	3:16757745	2.27778e-05	EW	-
Locus_rs14319641	3:16862685	2.69001e-05	EN	-
Locus_rs14319641	3:16862685	2.69001e-05	EW	-
Locus_rs312578458	3:16900340	3.16335e-05	EN	-
Locus_rs312578458	3:16900340	3.16335e-05	EW	-
Locus_rs316159865	3:16920941	0.000544988	EN	-
Locus_rs316159865	3:16920941	0.000544988	EW	-
Locus_rs731862108	3:17001036	0.000439295	EN	-
Locus_rs731862108	3:17001036	0.000439295	EW	-
Locus_rs315391652	3:17021229	5.63349e-05	EN	-
Locus_rs315391652	3:17021229	5.63349e-05	EW	-
Locus_rs14320261	3:17447199	0.000312615	BW	-
Locus_rs16230136	3:17557851	0.000595239	BW	-
Locus_rs14328509	3:25137320	0.000550584	ESCL	-
Locus_rs15300575	3:25359172	0.000227828	ESCI	-
Locus_rs15300575	3:25359172	0.000597371	ESCL	-
Locus_rs734069523	3:25439050	0.00011681	ESCA	-
Locus_rs734069523	3:25439050	0.000269704	ESCI	-
Locus_rs734069523	3:25439050	4.33026e-05	ESCL	-
Locus_rs317399809	3:25502257	0.000300999	ESCA	-
Locus_rs317399809	3:25502257	0.000129316	ESCI	-
Locus_rs317399809	3:25502257	0.000219666	ESCL	-
Locus_rs313114174	3:25940741	0.000320137	ESCL	-
Locus_rs312929348	3:25974794	0.000267618	ESCL	-
Locus_rs738746315	3:26212181	0.000116949	ESCL	-
Locus_rs741398209	3:26260371	0.00012224	ESCL	-
Locus_rs731243883	3:26713012	2.52854e-05	ESCL	-
Locus_rs314776328	3:26765665	0.000609071	ESCL	-
Locus_rs315381919	3:26816424	0.000377592	ESCL	-
Locus_rs315398117	3:27415811	0.000648516	EN	-
Locus_rs315398117	3:27415811	0.000648516	EW	-
Locus_rs315664148	3:27596689	0.00051664	EN	-
Locus_rs315664148	3:27596689	0.00051664	EW	-
Locus_rs314981211	3:27668346	0.000566772	EN	-
Locus_rs314981211	3:27668346	0.000566772	EW	-
Locus_rs316403265	3:27765453	0.000313433	EN	-
Locus_rs316403265	3:27765453	0.000313433	EW	-
Locus_rs316877459	3:27802572	0.000335347	ESCL	-
Locus_rs16243375	3:27810806	0.000251148	ESCL	-
Locus_rs314988259	3:27833984	0.000236973	ESCL	-
Locus_rs16243536	3:27933825	0.000593037	ESCL	-
Locus_rs730979229	3:27956967	0.000366227	ESCA	-
Locus_rs730979229	3:27956967	5.33906e-05	ESCI	-
Locus_rs730979229	3:27956967	5.63513e-06	ESCL	-
Locus_rs314825598	3:27993086	0.000366227	ESCA	-
Locus_rs314825598	3:27993086	5.33906e-05	ESCI	-
Locus_rs314825598	3:27993086	5.63513e-06	ESCL	-
Locus_rs14331549	3:28018145	0.000395537	ESCA	-
Locus_rs14331549	3:28018145	6.23988e-05	ESCI	-
Locus_rs14331549	3:28018145	8.47041e-06	ESCL	-
Locus_rs314484609	3:28052845	0.000351138	ESCA	-
Locus_rs314484609	3:28052845	5.67372e-05	ESCI	-
Locus_rs314484609	3:28052845	5.98233e-06	ESCL	-
Locus_rs16243758	3:28075933	0.000284697	ESCA	-
Locus_rs16243758	3:28075933	6.42811e-05	ESCI	-
Locus_rs16243758	3:28075933	3.22995e-05	ESCL	-
Locus_rs312732137	3:28135190	0.000120991	ESCI	-
Locus_rs312732137	3:28135190	1.85184e-05	ESCL	-
Locus_rs16243939	3:28149276	0.000553361	ESCA	-
Locus_rs16243939	3:28149276	0.00014191	ESCI	-
Locus_rs16243939	3:28149276	8.55567e-05	ESCL	-
Locus_rs16243962	3:28160164	0.000294874	BW	-
Locus_rs312755162	3:28177120	0.000463223	ESCA	-
Locus_rs312755162	3:28177120	0.000114934	ESCI	-
Locus_rs312755162	3:28177120	7.68649e-05	ESCL	-
Locus_rs312977068	3:28178733	0.000463223	ESCA	-
Locus_rs312977068	3:28178733	0.000114934	ESCI	-
Locus_rs312977068	3:28178733	7.68649e-05	ESCL	-
Locus_rs314101430	3:28181101	0.000152652	BW	-
Locus_rs13721113	3:28192908	0.000463223	ESCA	-
Locus_rs13721113	3:28192908	0.000114934	ESCI	-
Locus_rs13721113	3:28192908	7.68649e-05	ESCL	-
Locus_rs314877465	3:28196095	0.000463223	ESCA	-
Locus_rs314877465	3:28196095	0.000114934	ESCI	-
Locus_rs314877465	3:28196095	7.68649e-05	ESCL	-
Locus_rs314515283	3:28213260	0.000463223	ESCA	-
Locus_rs314515283	3:28213260	0.000114934	ESCI	-
Locus_rs314515283	3:28213260	8.54559e-05	ESCL	-
Locus_rs736728351	3:28233073	0.000463223	ESCA	-
Locus_rs736728351	3:28233073	0.000114934	ESCI	-
Locus_rs736728351	3:28233073	8.54559e-05	ESCL	-
Locus_rs316270582	3:28254792	0.000463223	ESCA	-
Locus_rs316270582	3:28254792	0.000114934	ESCI	-
Locus_rs316270582	3:28254792	8.54559e-05	ESCL	-
Locus_rs314530746	3:28334347	0.000149432	ESCI	-
Locus_rs314530746	3:28334347	2.17459e-05	ESCL	-
Locus_rs317018866	3:28368431	0.000361819	ESCI	-
Locus_rs317018866	3:28368431	0.000138413	ESCL	-
Locus_rs314735107	3:28379331	0.000302117	ESCI	-
Locus_rs314735107	3:28379331	2.71728e-05	ESCL	-
Locus_rs14331994	3:28393779	0.000361819	ESCI	-
Locus_rs14331994	3:28393779	0.000138413	ESCL	-
Locus_rs13721193	3:28423090	0.000361819	ESCI	-
Locus_rs13721193	3:28423090	0.000138413	ESCL	-
Locus_rs15308647	3:28445463	0.000361819	ESCI	-
Locus_rs15308647	3:28445463	0.000138413	ESCL	-
Locus_rs312501097	3:28446588	0.000361819	ESCI	-
Locus_rs312501097	3:28446588	0.000138413	ESCL	-
Locus_rs14332041	3:28485576	0.000321991	ESCI	-
Locus_rs14332041	3:28485576	3.50335e-05	ESCL	-
Locus_rs14332063	3:28508930	0.000413632	ESCI	-
Locus_rs14332063	3:28508930	0.000148694	ESCL	-
Locus_rs734023323	3:28512044	0.000413632	ESCI	-
Locus_rs734023323	3:28512044	0.000148694	ESCL	-
Locus_rs312892663	3:28533129	0.000216499	BW	-
Locus_rs318102913	3:28575095	0.000362378	ESCL	-
Locus_rs314449963	3:28581730	0.000362378	ESCL	-
Locus_rs315276592	3:28593285	0.000216499	BW	-
Locus_rs312492795	3:28611431	0.000216499	BW	-
Locus_rs313042154	3:28617908	0.000216499	BW	-
Locus_rs316752372	3:28636465	0.000518625	ESCI	-
Locus_rs316752372	3:28636465	8.54152e-05	ESCL	-
Locus_rs13721306	3:28657582	0.000500712	ESCL	-
Locus_rs318073645	3:28676834	0.00043011	ESCI	-
Locus_rs318073645	3:28676834	0.000160488	ESCL	-
Locus_rs314758631	3:28689202	0.00043011	ESCI	-
Locus_rs314758631	3:28689202	0.000160488	ESCL	-
Locus_rs14332257	3:28707049	0.00043011	ESCI	-
Locus_rs14332257	3:28707049	0.000160488	ESCL	-
Locus_rs14332291	3:28718596	0.00043011	ESCI	-
Locus_rs14332291	3:28718596	0.000160488	ESCL	-
Locus_rs13721345	3:28746339	0.000423287	ESCI	-
Locus_rs13721345	3:28746339	0.00017642	ESCL	-
Locus_rs318107859	3:28765357	0.000423287	ESCI	-
Locus_rs318107859	3:28765357	0.00017642	ESCL	-
Locus_rs317590124	3:28865168	0.000407781	EN	-
Locus_rs317590124	3:28865168	0.000196394	ESCI	-
Locus_rs317590124	3:28865168	0.000392291	ESCL	-
Locus_rs317590124	3:28865168	0.000407781	EW	-
Locus_rs732757436	3:28930082	0.000185959	ESCA	-
Locus_rs732757436	3:28930082	7.41447e-05	ESCI	-
Locus_rs732757436	3:28930082	0.000233415	ESCL	-
Locus_rs313981732	3:28948465	0.000662281	EN	-
Locus_rs313981732	3:28948465	0.000257877	ESCA	-
Locus_rs313981732	3:28948465	6.33876e-05	ESCI	-
Locus_rs313981732	3:28948465	7.20256e-05	ESCL	-
Locus_rs313981732	3:28948465	0.000662281	EW	-
Locus_rs316109875	3:28968817	0.000542109	EN	-
Locus_rs316109875	3:28968817	0.000196338	ESCA	-
Locus_rs316109875	3:28968817	6.86015e-05	ESCI	-
Locus_rs316109875	3:28968817	0.000188063	ESCL	-
Locus_rs316109875	3:28968817	0.000542109	EW	-
Locus_rs14332663	3:29025370	0.000491566	EN	-
Locus_rs14332663	3:29025370	0.000211452	ESCA	-
Locus_rs14332663	3:29025370	5.26982e-05	ESCI	-
Locus_rs14332663	3:29025370	5.83018e-05	ESCL	-
Locus_rs14332663	3:29025370	0.000491566	EW	-
Locus_rs14332677	3:29033524	0.000311827	BW	-
Locus_rs314058679	3:29086094	0.000609706	EN	-
Locus_rs314058679	3:29086094	0.000202491	ESCA	-
Locus_rs314058679	3:29086094	5.30634e-05	ESCI	-
Locus_rs314058679	3:29086094	6.00677e-05	ESCL	-
Locus_rs314058679	3:29086094	0.000609706	EW	-
Locus_rs316719008	3:29108919	0.000210494	ESCA	-
Locus_rs316719008	3:29108919	5.73591e-05	ESCI	-
Locus_rs316719008	3:29108919	7.05147e-05	ESCL	-
Locus_rs316007854	3:29182476	7.9092e-05	ESCA	-
Locus_rs316007854	3:29182476	3.01524e-05	ESCI	-
Locus_rs316007854	3:29182476	0.000195896	ESCL	-
Locus_rs735971108	3:29198733	0.000621964	BW	-
Locus_rs314168636	3:29218095	8.32422e-05	ESCA	-
Locus_rs314168636	3:29218095	2.33332e-05	ESCI	-
Locus_rs314168636	3:29218095	4.75581e-05	ESCL	-
Locus_rs313995269	3:29275366	6.62363e-05	ESCA	-
Locus_rs313995269	3:29275366	2.09487e-05	ESCI	-
Locus_rs313995269	3:29275366	4.81304e-05	ESCL	-
Locus_rs314626191	3:29295881	7.95427e-05	ESCA	-
Locus_rs314626191	3:29295881	2.3982e-05	ESCI	-
Locus_rs314626191	3:29295881	5.29793e-05	ESCL	-
Locus_rs739796544	3:29316022	5.55398e-05	ESCA	-
Locus_rs739796544	3:29316022	2.17092e-05	ESCI	-
Locus_rs739796544	3:29316022	0.000109091	ESCL	-
Locus_rs317817840	3:29342806	5.55398e-05	ESCA	-
Locus_rs317817840	3:29342806	2.17092e-05	ESCI	-
Locus_rs317817840	3:29342806	0.000109091	ESCL	-
Locus_rs13721643	3:29361186	0.000576958	EN	-
Locus_rs13721643	3:29361186	7.94337e-05	ESCA	-
Locus_rs13721643	3:29361186	2.76276e-05	ESCI	-
Locus_rs13721643	3:29361186	0.000107458	ESCL	-
Locus_rs13721643	3:29361186	0.000576958	EW	-
Locus_rs317517856	3:29383036	4.41032e-05	ESCA	-
Locus_rs317517856	3:29383036	1.15856e-05	ESCI	-
Locus_rs317517856	3:29383036	9.61816e-05	ESCL	-
Locus_rs738577687	3:29422969	6.51083e-05	ESCA	-
Locus_rs738577687	3:29422969	1.6458e-05	ESCI	-
Locus_rs738577687	3:29422969	0.00015996	ESCL	-
Locus_rs16245294	3:29442352	7.60922e-05	ESCA	-
Locus_rs16245294	3:29442352	1.47186e-05	ESCI	-
Locus_rs16245294	3:29442352	6.70951e-05	ESCL	-
Locus_rs732210511	3:29462629	6.51083e-05	ESCA	-
Locus_rs732210511	3:29462629	1.6458e-05	ESCI	-
Locus_rs732210511	3:29462629	0.00015996	ESCL	-
Locus_rs317737441	3:29482739	4.40865e-05	ESCA	-
Locus_rs317737441	3:29482739	1.07918e-05	ESCI	-
Locus_rs317737441	3:29482739	9.74461e-05	ESCL	-
Locus_rs314861343	3:29522998	6.40218e-05	ESCA	-
Locus_rs314861343	3:29522998	1.21896e-05	ESCI	-
Locus_rs314861343	3:29522998	5.07054e-05	ESCL	-
Locus_rs313446582	3:29549628	4.40865e-05	ESCA	-
Locus_rs313446582	3:29549628	1.07918e-05	ESCI	-
Locus_rs313446582	3:29549628	9.86103e-05	ESCL	-
Locus_rs312589475	3:29569110	3.58455e-05	ESCA	-
Locus_rs312589475	3:29569110	8.72096e-06	ESCI	-
Locus_rs312589475	3:29569110	8.47275e-05	ESCL	-
Locus_rs318150928	3:29603053	3.91803e-05	ESCA	-
Locus_rs318150928	3:29603053	7.17159e-06	ESCI	-
Locus_rs318150928	3:29603053	3.29765e-05	ESCL	-
Locus_rs313830605	3:29629574	3.28533e-05	ESCA	-
Locus_rs313830605	3:29629574	6.23993e-06	ESCI	-
Locus_rs313830605	3:29629574	3.84782e-05	ESCL	-
Locus_rs315314803	3:29650614	2.9926e-05	ESCA	-
Locus_rs315314803	3:29650614	7.57812e-06	ESCI	-
Locus_rs315314803	3:29650614	9.84766e-05	ESCL	-
Locus_rs738331063	3:29696188	3.28533e-05	ESCA	-
Locus_rs738331063	3:29696188	6.23993e-06	ESCI	-
Locus_rs738331063	3:29696188	3.84782e-05	ESCL	-
Locus_rs317002147	3:29733783	3.28533e-05	ESCA	-
Locus_rs317002147	3:29733783	6.23993e-06	ESCI	-
Locus_rs317002147	3:29733783	3.84782e-05	ESCL	-
Locus_rs316212200	3:29776532	3.87754e-05	ESCA	-
Locus_rs316212200	3:29776532	6.9582e-06	ESCI	-
Locus_rs316212200	3:29776532	4.08445e-05	ESCL	-
Locus_rs736122225	3:29797207	4.46372e-05	ESCA	-
Locus_rs736122225	3:29797207	7.2769e-06	ESCI	-
Locus_rs736122225	3:29797207	4.46046e-05	ESCL	-
Locus_rs313441645	3:29855926	2.31881e-05	ESCA	-
Locus_rs313441645	3:29855926	5.46487e-06	ESCI	-
Locus_rs313441645	3:29855926	4.34861e-05	ESCL	-
Locus_rs314113337	3:29875701	2.31881e-05	ESCA	-
Locus_rs314113337	3:29875701	5.46487e-06	ESCI	-
Locus_rs314113337	3:29875701	8.26491e-05	ESCL	-
Locus_rs15311303	3:29935560	5.94851e-06	ESCA	-
Locus_rs15311303	3:29935560	9.05914e-07	ESCI	-
Locus_rs15311303	3:29935560	9.66574e-06	ESCL	-
Locus_rs315278014	3:29974024	0.000633387	BW	-
Locus_rs13721824	3:29992970	6.52734e-06	ESCA	-
Locus_rs13721824	3:29992970	1.24468e-06	ESCI	-
Locus_rs13721824	3:29992970	3.23244e-05	ESCL	-
Locus_rs314516800	3:30011183	7.41096e-06	ESCA	-
Locus_rs314516800	3:30011183	1.04317e-06	ESCI	-
Locus_rs314516800	3:30011183	1.21916e-05	ESCL	-
Locus_rs737815099	3:30029978	7.14482e-06	ESCA	-
Locus_rs737815099	3:30029978	1.07443e-06	ESCI	-
Locus_rs737815099	3:30029978	1.15582e-05	ESCL	-
Locus_rs13721853	3:30050771	7.49125e-06	ESCA	-
Locus_rs13721853	3:30050771	1.04456e-06	ESCI	-
Locus_rs13721853	3:30050771	1.10647e-05	ESCL	-
Locus_rs737852060	3:30086179	7.61802e-06	ESCA	-
Locus_rs737852060	3:30086179	1.17961e-06	ESCI	-
Locus_rs737852060	3:30086179	3.99978e-06	ESCL	-
Locus_rs16246158	3:30108593	9.30505e-06	ESCA	-
Locus_rs16246158	3:30108593	1.50479e-06	ESCI	-
Locus_rs16246158	3:30108593	5.02565e-06	ESCL	-
Locus_rs16246236	3:30150280	1.54156e-05	ESCA	-
Locus_rs16246236	3:30150280	3.72029e-06	ESCI	-
Locus_rs16246236	3:30150280	2.59586e-05	ESCL	-
Locus_rs314769533	3:30169524	1.16589e-05	ESCA	-
Locus_rs314769533	3:30169524	2.95415e-06	ESCI	-
Locus_rs314769533	3:30169524	3.96333e-05	ESCL	-
Locus_rs314635591	3:30180452	1.2652e-05	ESCA	-
Locus_rs314635591	3:30180452	3.84319e-06	ESCI	-
Locus_rs314635591	3:30180452	2.78184e-05	ESCL	-
Locus_rs317683133	3:30199592	9.26871e-05	ESCA	-
Locus_rs317683133	3:30199592	1.72779e-05	ESCI	-
Locus_rs317683133	3:30199592	0.000106949	ESCL	-
Locus_rs734379926	3:30219442	7.97768e-05	ESCA	-
Locus_rs734379926	3:30219442	1.14736e-05	ESCI	-
Locus_rs734379926	3:30219442	8.6222e-05	ESCL	-
Locus_rs15311859	3:30238360	3.39843e-05	ESCA	-
Locus_rs15311859	3:30238360	5.35563e-06	ESCI	-
Locus_rs15311859	3:30238360	0.000148288	ESCL	-
Locus_rs737911073	3:30269753	3.04289e-05	ESCA	-
Locus_rs737911073	3:30269753	3.61552e-06	ESCI	-
Locus_rs737911073	3:30269753	7.72228e-05	ESCL	-
Locus_rs316926959	3:30294711	5.19831e-05	ESCA	-
Locus_rs316926959	3:30294711	6.10175e-06	ESCI	-
Locus_rs316926959	3:30294711	0.00011378	ESCL	-
Locus_rs737312915	3:31005517	0.000245263	AH	-
Locus_rs317775410	3:31211011	0.000131599	AH	-
Locus_rs315277964	3:31230835	0.000142711	AH	-
Locus_rs14334919	3:31250714	0.000219688	BW	-
Locus_rs14334954	3:31270710	0.000219688	BW	-
Locus_rs316419300	3:31271940	0.000219688	BW	-
Locus_rs737111009	3:31291430	0.000267365	BW	-
Locus_rs16247753	3:31311369	0.000267365	BW	-
Locus_rs13722306	3:31415346	0.000636344	BW	-
Locus_rs314219355	3:31819673	0.000658982	BW	-
Locus_rs313976219	3:31838096	0.000584	BW	-
Locus_rs313657936	3:34902745	0.000355936	EN	-
Locus_rs313657936	3:34902745	0.000355936	EW	-
Locus_rs15323192	3:34914711	0.000373335	EN	-
Locus_rs15323192	3:34914711	0.000373335	EW	-
Locus_rsunknown187	3:37854792	0.000532327	EN	-
Locus_rsunknown187	3:37854792	0.000532327	EW	-
Locus_rs734672689	3:37933826	0.000485247	EN	-
Locus_rs734672689	3:37933826	0.000485247	EW	-
Locus_rs314778322	3:41828325	0.000401358	ESCA	-
Locus_rs316049911	3:42124403	0.000508768	ESCA	-
Locus_rs316049911	3:42124403	0.00045763	ESCI	-
Locus_rs732252119	3:42590611	0.000559688	BW	Body_weight_QTL_(7161)
Locus_rs316864587	3:45203663	0.000324811	BW	-
Locus_rs14349613	3:45339505	0.000341104	BW	-
Locus_rs316518485	3:67728382	0.000378556	ESCL	-
Locus_rs14372499	3:67750428	0.000447734	ESCL	-
Locus_rs316532393	3:67800584	9.95376e-05	ESCL	-
Locus_rs14372647	3:67856846	0.000134902	ESCL	-
Locus_rs313013460	3:67867991	0.000134902	ESCL	-
Locus_rs313057212	3:67935719	9.18686e-05	ESCL	-
Locus_rs317231991	3:67997907	0.000405648	ESCL	-
Locus_rs317375991	3:68102082	0.000405648	ESCL	-
Locus_rs316577303	3:68128421	0.000401883	ESCL	-
Locus_rs312948916	3:91849394	0.000338697	BW	-
Locus_rs13699118	3:91893697	0.000174388	BW	-
Locus_rs315753835	3:91921063	0.000204189	BW	-
Locus_rs316800778	3:91970522	2.85697e-05	ESCA	-
Locus_rs315181700	3:92001652	8.40249e-05	ESCA	-
Locus_rs14395858	3:92096017	0.000390912	BW	-
Locus_rs735606759	3:92117305	0.00044487	ESCA	-
Locus_rs316345269	3:92188952	0.000438693	ESCA	-
Locus_rs14396051	3:92211539	0.000131454	ESCA	-
Locus_rs14396086	3:92233285	0.000131454	ESCA	-
Locus_rs15429192	3:92367455	0.000386758	ESCA	-
Locus_rs315400698	3:92387561	0.00012122	ESCA	-
Locus_rs16322871	3:92407958	0.000122361	ESCA	-
Locus_rs312741780	3:92461496	0.000386758	ESCA	-
Locus_rs738152649	3:92574405	0.000177116	ESCA	-
Locus_rs739200263	3:92593973	0.000185454	ESCA	-
Locus_rs318137139	3:92613377	0.000185454	ESCA	-
Locus_rs736659391	3:92633964	0.000103488	ESCA	-
Locus_rs315525401	3:92666555	0.000185454	ESCA	-
Locus_rs318208010	3:92685538	0.000103488	ESCA	-
Locus_rs318109284	3:92706900	0.000185454	ESCA	-
Locus_rs14396531	3:92742160	0.000206822	ESCA	-
Locus_rs15429986	3:92865439	0.000206822	ESCA	-
Locus_rs15430196	3:93099842	0.000627692	ESCA	-
Locus_rs312484315	3:94384443	6.47447e-05	BW	-
Locus_rs15432965	3:94496890	3.99018e-05	BW	-
Locus_rs741061345	3:94539430	0.000594311	BW	-
Locus_rs14399460	3:96008905	0.000616667	AH	-
Locus_rs313763005	3:100799028	0.000465984	AH	-
Locus_rs16334509	3:101843379	0.000633663	AH	-
Locus_rs15446603	3:102008545	2.09686e-05	AH	-
Locus_rs312432379	3:102014796	2.03332e-05	AH	-
Locus_rs312613532	3:102015877	2.03332e-05	AH	-
Locus_rs734433249	3:102042801	2.26194e-06	AH	-
Locus_rs314142716	3:102044568	2.26194e-06	AH	-
Locus_rs317363416	3:102055723	2.26194e-06	AH	-
Locus_rs317225861	3:102057971	2.26194e-06	AH	-
Locus_rs312992236	3:102059346	0.000332865	AH	-
Locus_rs312281343	3:102060064	2.26194e-06	AH	-
Locus_rs14405874	3:102068809	2.26194e-06	AH	-
Locus_rs317506147	3:102077876	2.26194e-06	AH	-
Locus_rs740057924	3:102077964	2.26194e-06	AH	-
Locus_rs316613361	3:102078004	2.26194e-06	AH	-
Locus_rs314348687	3:102083989	2.26194e-06	AH	-
Locus_rs314154391	3:102091237	2.26194e-06	AH	-
Locus_rs316976186	3:102094568	2.3288e-06	AH	-
Locus_rs315639218	3:102101042	2.3288e-06	AH	-
Locus_rs317721375	3:102104705	2.01089e-06	AH	-
Locus_rs317721495	3:102104887	2.01089e-06	AH	-
Locus_rs312514743	3:102112845	2.01089e-06	AH	-
Locus_rs315738791	3:102127044	1.89452e-05	AH	-
Locus_rs316079458	3:102130450	1.89452e-05	AH	-
Locus_rs313617996	3:102154423	7.26744e-06	AH	-
Locus_rs316631621	3:102158078	7.26744e-06	AH	-
Locus_rs313032366	3:102163233	7.26744e-06	AH	-
Locus_rs313549919	3:102170012	7.26744e-06	AH	-
Locus_rs315093755	3:102172195	7.26744e-06	AH	-
Locus_rs315482110	3:102174840	7.26744e-06	AH	-
Locus_rs14405925	3:102187667	7.75222e-06	AH	-
Locus_rs315145626	3:102200837	7.75222e-06	AH	-
Locus_rs312328519	3:102209458	7.75222e-06	AH	-
Locus_rs14405941	3:102209660	7.75222e-06	AH	-
Locus_rs314672516	3:102216295	7.75222e-06	AH	-
Locus_rs315606745	3:102226961	8.55156e-06	AH	-
Locus_rs313415034	3:102229166	8.55156e-06	AH	-
Locus_rs317280200	3:102232803	8.55156e-06	AH	-
Locus_rs14406024	3:102278452	8.91922e-06	AH	-
Locus_rs313838083	3:102279751	8.91922e-06	AH	-
Locus_rs312436331	3:102279843	8.91922e-06	AH	-
Locus_rs315902084	3:102299421	3.84791e-06	AH	-
Locus_rs14406049	3:102301331	3.84791e-06	AH	-
Locus_rs13702851	3:102315439	3.6552e-06	AH	-
Locus_rs317195636	3:102328889	2.49828e-06	AH	-
Locus_rs315853004	3:102337075	2.49828e-06	AH	-
Locus_rs316871844	3:102345045	2.49828e-06	AH	-
Locus_rs15447201	3:102371782	0.000167136	AH	-
Locus_rsunknown212	3:102850161	0.00050076	AH	-
Locus_rsunknown213	3:102871024	0.00050076	AH	-
Locus_rs14406473	3:102890207	5.26982e-05	AH	-
Locus_rs312301587	3:102912068	5.26982e-05	AH	-
Locus_rs733658203	3:102951636	0.000593845	AH	-
Locus_rs317825831	3:103130687	5.99078e-05	AH	-
Locus_rs740921209	3:103151587	5.99078e-05	AH	-
Locus_rs312607294	3:103189118	0.000558668	AH	-
Locus_rs316403375	3:103210734	5.99078e-05	AH	-
Locus_rs315247882	3:103252158	0.000558668	AH	-
Locus_rs312620095	3:103290483	5.42533e-05	AH	-
Locus_rs735119133	3:103311976	5.42533e-05	AH	-
Locus_rs734851296	3:103331101	5.42533e-05	AH	-
Locus_rs315107001	3:103390978	5.42533e-05	AH	-
Locus_rs15448340	3:103408268	5.42533e-05	AH	-
Locus_rs314651790	3:103420867	5.42533e-05	AH	-
Locus_rs16336072	3:103480320	0.000392372	AH	-
Locus_rs16336111	3:103517028	0.000511118	AH	-
Locus_rs313121655	3:103569432	0.00048558	AH	-
Locus_rs738583801	3:103609097	0.000299203	AH	-
Locus_rs733274749	3:103683345	0.000361027	AH	-
Locus_rs317022789	3:104369260	0.000595643	BW	-
Locus_rs13525525	3:106530509	0.000647548	ESCL	-
Locus_rs13525539	3:106576719	0.000146245	BW	-
Locus_rs315594672	3:106624413	0.000449867	ESCL	-
Locus_rs313608795	3:106665243	0.000113183	BW	-
Locus_rs317620080	3:106700211	6.67809e-05	ESCL	-
Locus_rs317993407	3:106708234	0.00015087	ESCL	-
Locus_rs736905904	3:106726823	0.00017949	ESCL	-
Locus_rs14410890	3:106898536	0.000308533	BW	-
Locus_rs313318791	3:106939737	0.000216091	ESCL	-
Locus_rs13525813	3:107053341	3.28561e-06	SINS	-
Locus_rs312862888	4:110035	0.000476796	ESCA	-
Locus_rs318044586	4:150528	0.000476796	ESCA	-
Locus_rs314608146	4:252638	0.000476796	ESCA	-
Locus_rs315102738	4:374354	0.000503453	ESCA	-
Locus_rs14418515	4:925718	0.000367536	ESCL	-
Locus_rs312781770	4:1006158	0.000436503	EN	-
Locus_rs312781770	4:1006158	0.000436503	EW	-
Locus_rs732539554	4:1046900	0.000449319	EN	-
Locus_rs732539554	4:1046900	0.000449319	EW	-
Locus_rs317837118	4:1084730	0.000388538	ESCA	-
Locus_rs316698380	4:1206146	0.000218944	EN	-
Locus_rs316698380	4:1206146	0.000218944	EW	-
Locus_rs315765734	4:1366856	0.000402145	EN	-
Locus_rs315765734	4:1366856	0.000135081	ESCA	-
Locus_rs315765734	4:1366856	0.000402145	EW	-
Locus_rs737827069	4:1405754	0.000287507	EN	-
Locus_rs737827069	4:1405754	0.000199799	ESCA	-
Locus_rs737827069	4:1405754	0.000570256	ESCI	-
Locus_rs737827069	4:1405754	0.000624343	ESCL	-
Locus_rs737827069	4:1405754	0.000287507	EW	-
Locus_rs316756156	4:1453183	0.000524091	EN	-
Locus_rs316756156	4:1453183	0.000524091	EW	-
Locus_rs313807910	4:1726469	0.000135624	ESCA	-
Locus_rs313807910	4:1726469	0.000359817	ESCI	-
Locus_rs313807910	4:1726469	0.000232358	ESCL	-
Locus_rs313051545	4:1846089	0.000481402	ESS	-
Locus_rs314970406	4:1887259	5.5265e-05	ESCA	-
Locus_rs314970406	4:1887259	3.95346e-05	ESCI	-
Locus_rs314970406	4:1887259	0.00020844	ESCL	-
Locus_rs735590716	4:1926777	5.5265e-05	ESCA	-
Locus_rs735590716	4:1926777	3.95346e-05	ESCI	-
Locus_rs735590716	4:1926777	0.00020844	ESCL	-
Locus_rs738620715	4:2292823	0.000293097	ESCA	-
Locus_rs738620715	4:2292823	0.000620597	ESCI	-
Locus_rsunknown217	4:2524161	0.000475786	ESS	-
Locus_rs16350552	4:2564684	0.000455667	ESS	-
Locus_rs312968471	4:2585021	0.000530607	ESCA	-
Locus_rs312968471	4:2585021	6.42746e-05	ESCB	-
Locus_rs312968471	4:2585021	5.40582e-05	ESCI	-
Locus_rs313912083	4:2625520	0.000189748	ESCA	-
Locus_rs313912083	4:2625520	1.87203e-05	ESCI	-
Locus_rs313912083	4:2625520	0.000282393	ESCL	-
Locus_rs16350855	4:2724724	0.000100734	ESCA	-
Locus_rs16350855	4:2724724	0.000505714	ESCB	-
Locus_rs16350855	4:2724724	1.41814e-05	ESCI	-
Locus_rs16350855	4:2724724	0.00024499	ESCL	-
Locus_rs15475458	4:2784364	0.000244643	ESCA	-
Locus_rs15475458	4:2784364	0.000419651	ESCB	-
Locus_rs15475458	4:2784364	4.26077e-05	ESCI	-
Locus_rs14420148	4:2916063	0.000495688	ESCA	-
Locus_rs313869939	4:3160126	0.000109555	ESCA	-
Locus_rs313869939	4:3160126	0.000272756	ESCI	-
Locus_rs316879420	4:4068234	2.13638e-05	EN	-
Locus_rs316879420	4:4068234	2.13638e-05	EW	-
Locus_rs317881107	4:4381402	0.000409512	ESCL	-
Locus_rs316936610	4:4472679	0.000396879	ESCL	-
Locus_rs315585359	4:4829384	0.000121554	EN	-
Locus_rs315585359	4:4829384	0.000121554	EW	-
Locus_rs16354362	4:4877818	0.000140793	EN	-
Locus_rs16354362	4:4877818	0.000140793	EW	-
Locus_rs312741825	4:4908632	0.000166394	ESCL	-
Locus_rs15481074	4:4946889	0.000138893	EN	-
Locus_rs15481074	4:4946889	0.000138893	EW	-
Locus_rs316583625	4:9114734	8.02294e-05	ESCA	-
Locus_rs316583625	4:9114734	0.000266144	ESCI	-
Locus_rs316066935	4:9203230	7.24329e-05	ESCA	-
Locus_rs316066935	4:9203230	0.000269449	ESCI	-
Locus_rs13643314	4:9933586	0.000160776	ESCI	-
Locus_rs15491250	4:9973314	0.000160776	ESCI	-
Locus_rs14427413	4:10113545	4.74368e-05	ESCI	-
Locus_rs731460667	4:10132237	0.000506788	ESCA	-
Locus_rs731460667	4:10132237	9.94915e-05	ESCI	-
Locus_rs16360170	4:10293080	4.02141e-05	ESCI	-
Locus_rs739464824	4:10503599	7.49192e-05	ESCI	-
Locus_rs316099113	4:11017767	0.000524121	ESCI	-
Locus_rs314205561	4:11176389	1.36253e-05	BW	-
Locus_rs15494714	4:11444264	0.000302005	ESCI	-
Locus_rs317427502	4:11475638	0.000461716	ESCI	-
Locus_rs14429254	4:11898424	0.000511422	BW	-
Locus_rs15496276	4:12086937	0.000344997	ESCB	-
Locus_rs16362801	4:12106858	0.000641022	ESCI	-
Locus_rs317167711	4:12223054	0.000526699	ESCA	-
Locus_rs315753922	4:12290310	0.000657541	ESCL	-
Locus_rs735124039	4:12339569	0.00037205	ESCL	-
Locus_rs317348055	4:12515525	0.000127508	BW	-
Locus_rs740415327	4:12598378	0.000198547	BW	-
Locus_rs317128874	4:12632930	3.14795e-05	BW	-
Locus_rs318209933	4:12650845	3.10903e-05	BW	-
Locus_rs315884579	4:12670520	3.83958e-05	BW	-
Locus_rs314671109	4:12690586	2.49957e-05	BW	-
Locus_rsunknown220	4:12745306	9.80958e-06	BW	-
Locus_rsunknown220	4:12745306	0.000622553	ESCL	-
Locus_rs314065203	4:12761122	1.74934e-05	BW	-
Locus_rs15498267	4:12782595	9.80958e-06	BW	-
Locus_rs15498267	4:12782595	0.000622553	ESCL	-
Locus_rs739733601	4:12805350	4.91372e-05	BW	-
Locus_rs739733601	4:12805350	0.000491021	ESCL	-
Locus_rs315063276	4:12865234	0.000110641	BW	-
Locus_rs317561310	4:12945654	0.000119633	BW	-
Locus_rs731588201	4:13001283	0.000438298	ESCL	-
Locus_rs318109258	4:13177589	0.000225771	AH	-
Locus_rs313789684	4:13187576	0.000194505	AH	-
Locus_rs16365417	4:13845150	0.00039241	AH	-
Locus_rs313176244	4:13884246	0.000319977	AH	-
Locus_rs16365722	4:14013400	0.000561672	AH	-
Locus_rs316198762	4:14052686	0.000382444	AH	-
Locus_rs14432239	4:14273101	0.000621007	AH	-
Locus_rs16368987	4:16531404	0.00017439	EN	-
Locus_rs16368987	4:16531404	0.00017439	EW	-
Locus_rs317280881	4:25079971	0.000293036	ESCI	-
Locus_rs312343159	4:36290849	0.000548635	ESS	-
Locus_rs312272493	4:37094006	0.000349293	ESCL	-
Locus_rs314849108	4:37107400	0.000349293	ESCL	-
Locus_rs317751776	4:37115956	0.000491437	ESCL	-
Locus_rs318092516	4:38924374	0.000138812	ESCL	-
Locus_rs14454949	4:39003178	0.000593554	ESCI	-
Locus_rs14454949	4:39003178	0.000127832	ESCL	-
Locus_rs317480875	4:39049640	0.000635943	ESCL	-
Locus_rs315781257	4:39061692	0.000168245	ESCA	-
Locus_rs315781257	4:39061692	9.99845e-05	ESCI	-
Locus_rs315781257	4:39061692	3.31081e-05	ESCL	-
Locus_rs314652827	4:39077150	0.000168245	ESCA	-
Locus_rs314652827	4:39077150	9.99845e-05	ESCI	-
Locus_rs314652827	4:39077150	3.31081e-05	ESCL	-
Locus_rs13516580	4:39098681	0.000168245	ESCA	-
Locus_rs13516580	4:39098681	9.99845e-05	ESCI	-
Locus_rs13516580	4:39098681	3.31081e-05	ESCL	-
Locus_rs735181824	4:39119504	0.000168245	ESCA	-
Locus_rs735181824	4:39119504	9.99845e-05	ESCI	-
Locus_rs735181824	4:39119504	3.03e-05	ESCL	-
Locus_rs315814104	4:39160325	0.000166267	ESCA	-
Locus_rs315814104	4:39160325	9.97978e-05	ESCI	-
Locus_rs315814104	4:39160325	2.98402e-05	ESCL	-
Locus_rs16393666	4:39170623	0.000166267	ESCA	-
Locus_rs16393666	4:39170623	9.97978e-05	ESCI	-
Locus_rs16393666	4:39170623	2.98402e-05	ESCL	-
Locus_rs317123643	4:39186874	0.000166267	ESCA	-
Locus_rs317123643	4:39186874	9.97978e-05	ESCI	-
Locus_rs317123643	4:39186874	3.74813e-05	ESCL	-
Locus_rs313909991	4:39206034	0.000166267	ESCA	-
Locus_rs313909991	4:39206034	9.97978e-05	ESCI	-
Locus_rs313909991	4:39206034	2.98402e-05	ESCL	-
Locus_rs315090453	4:39251435	0.000257841	ESCA	-
Locus_rs315090453	4:39251435	7.93508e-05	ESCI	-
Locus_rs315090453	4:39251435	2.34704e-05	ESCL	-
Locus_rs316578956	4:39276117	0.000257841	ESCA	-
Locus_rs316578956	4:39276117	7.93508e-05	ESCI	-
Locus_rs316578956	4:39276117	2.34704e-05	ESCL	-
Locus_rs312845768	4:39283951	0.000257841	ESCA	-
Locus_rs312845768	4:39283951	7.93508e-05	ESCI	-
Locus_rs312845768	4:39283951	2.34704e-05	ESCL	-
Locus_rs736378516	4:39323279	0.000171386	ESCA	-
Locus_rs736378516	4:39323279	7.72435e-05	ESCI	-
Locus_rs736378516	4:39323279	1.63276e-05	ESCL	-
Locus_rs316441739	4:39326043	0.000195255	ESCA	-
Locus_rs316441739	4:39326043	8.6974e-05	ESCI	-
Locus_rs316441739	4:39326043	2.05234e-05	ESCL	-
Locus_rs317189223	4:39361955	4.84755e-05	ESCA	-
Locus_rs317189223	4:39361955	3.75419e-05	ESCI	-
Locus_rs317189223	4:39361955	1.23633e-05	ESCL	-
Locus_rsunknown231	4:39382743	7.78678e-05	ESCA	-
Locus_rsunknown231	4:39382743	6.02751e-05	ESCI	-
Locus_rsunknown231	4:39382743	2.56959e-05	ESCL	-
Locus_rs317668719	4:39444554	1.69048e-05	ESCA	-
Locus_rs317668719	4:39444554	2.66267e-05	ESCI	-
Locus_rs317668719	4:39444554	2.74253e-06	ESCL	-
Locus_rs16394129	4:39481178	1.69048e-05	ESCA	-
Locus_rs16394129	4:39481178	2.66267e-05	ESCI	-
Locus_rs16394129	4:39481178	2.74253e-06	ESCL	-
Locus_rs314171106	4:39494598	1.69048e-05	ESCA	-
Locus_rs314171106	4:39494598	2.66267e-05	ESCI	-
Locus_rs314171106	4:39494598	2.74253e-06	ESCL	-
Locus_rs317536637	4:39525077	0.000110847	ESCA	-
Locus_rs317536637	4:39525077	0.000125988	ESCI	-
Locus_rs317536637	4:39525077	2.59169e-06	ESCL	-
Locus_rs318063633	4:39539667	0.00010825	ESCA	-
Locus_rs318063633	4:39539667	0.000118581	ESCI	-
Locus_rs318063633	4:39539667	3.00095e-06	ESCL	-
Locus_rs314643743	4:39557108	6.20989e-05	ESCA	-
Locus_rs314643743	4:39557108	6.10209e-05	ESCI	-
Locus_rs314643743	4:39557108	1.03948e-06	ESCL	-
Locus_rs315871233	4:39581834	0.000113483	ESCA	-
Locus_rs315871233	4:39581834	0.000302164	ESCI	-
Locus_rs315871233	4:39581834	1.14857e-06	ESCL	-
Locus_rs740687973	4:39599765	0.000113483	ESCA	-
Locus_rs740687973	4:39599765	0.000302164	ESCI	-
Locus_rs740687973	4:39599765	1.14857e-06	ESCL	-
Locus_rs16394313	4:39624709	0.000102876	ESCA	-
Locus_rs16394313	4:39624709	0.000301536	ESCI	-
Locus_rs16394313	4:39624709	1.05776e-06	ESCL	-
Locus_rs315596051	4:39683226	9.05727e-05	ESCL	-
Locus_rs732461973	4:39706793	8.0998e-05	ESCL	-
Locus_rs15550304	4:39726524	0.000248687	ESCL	-
Locus_rs16394578	4:39745770	0.000248687	ESCL	-
Locus_rs315450094	4:39765856	0.000343345	ESCA	-
Locus_rs315450094	4:39765856	0.000124835	ESCL	-
Locus_rs14456060	4:39786088	0.000410226	ESCA	-
Locus_rs14456060	4:39786088	0.000148599	ESCL	-
Locus_rs16394709	4:39805260	0.000193755	ESCA	-
Locus_rs16394709	4:39805260	8.70975e-05	ESCL	-
Locus_rs739638707	4:39825279	0.000234274	ESCA	-
Locus_rs739638707	4:39825279	0.000129237	ESCL	-
Locus_rs314155156	4:39857599	0.000295703	ESCA	-
Locus_rs314155156	4:39857599	0.000177361	ESCL	-
Locus_rs740072893	4:42520453	0.000539639	ESCL	-
Locus_rs734185388	4:42560115	0.000539639	ESCL	-
Locus_rs317944216	4:42564684	0.000263259	ESCL	-
Locus_rs314665597	4:42619630	0.000539639	ESCL	-
Locus_rs315283603	4:42641142	0.000263259	ESCL	-
Locus_rs740690327	4:43123601	0.000202566	ESCI	-
Locus_rs740690327	4:43123601	0.00062708	ESCL	-
Locus_rs318109048	4:43164269	0.000260247	ESCL	-
Locus_rs313380226	4:43184341	0.000191666	ESCI	-
Locus_rs313380226	4:43184341	0.000603876	ESCL	-
Locus_rs731514126	4:43204417	0.000461841	ESCL	-
Locus_rs317814459	4:43242832	0.000504501	ESCA	-
Locus_rs317814459	4:43242832	0.000281971	ESCL	-
Locus_rs315100705	4:43323561	0.000662601	ESCI	-
Locus_rs735236598	4:43423904	0.000413531	ESCL	-
Locus_rs317094595	4:43482686	0.000354121	ESCI	-
Locus_rs317094595	4:43482686	0.000629728	ESCL	-
Locus_rs312474691	4:43502582	0.000621147	ESCA	-
Locus_rs312474691	4:43502582	0.000161404	ESCL	-
Locus_rs317039686	4:43521573	0.000621147	ESCA	-
Locus_rs317039686	4:43521573	0.000161404	ESCL	-
Locus_rs317680766	4:43541492	0.000363226	ESCI	-
Locus_rs312677318	4:43561992	0.000494079	ESCI	-
Locus_rs316514012	4:43602352	0.000499388	ESCI	-
Locus_rs731848824	4:43664967	0.000632132	EN	-
Locus_rs731848824	4:43664967	0.000632132	EW	-
Locus_rs315171636	4:43765556	0.000610563	ESCL	-
Locus_rs314115091	4:43903148	0.000121063	ESS	-
Locus_rs314426494	4:44012674	0.000121063	ESS	-
Locus_rs316347856	4:44101657	0.000132196	ESS	-
Locus_rs13518216	4:44336679	0.000179871	ESCA	-
Locus_rs13518216	4:44336679	4.63091e-05	ESCL	-
Locus_rs316208387	4:44386923	0.000131153	ESCA	-
Locus_rs316208387	4:44386923	0.000604925	ESCI	-
Locus_rs316208387	4:44386923	2.99581e-05	ESCL	-
Locus_rs312282753	4:44433395	0.000153993	ESS	-
Locus_rs14460293	4:44611402	0.000256404	EN	-
Locus_rs14460293	4:44611402	2.86908e-05	ESS	-
Locus_rs14460293	4:44611402	0.000256404	EW	-
Locus_rs14460466	4:44711200	0.000124743	ESCA	-
Locus_rs14460466	4:44711200	0.000112628	ESCI	-
Locus_rs14460466	4:44711200	1.06475e-06	ESCL	-
Locus_rs315966566	4:44747216	2.40522e-05	ESCA	-
Locus_rs315966566	4:44747216	4.80625e-05	ESCI	-
Locus_rs315966566	4:44747216	4.16426e-07	ESCL	-
Locus_rs16399649	4:44820225	4.66599e-05	ESCA	-
Locus_rs16399649	4:44820225	8.67286e-05	ESCI	-
Locus_rs16399649	4:44820225	9.98757e-07	ESCL	-
Locus_rs315344265	4:44840608	0.000343789	ESCL	-
Locus_rs314662691	4:49694619	0.000599956	BW	-
Locus_rs741529272	4:49874544	0.000317714	EN	-
Locus_rs741529272	4:49874544	0.000317714	EW	-
Locus_rs15573531	4:49894697	0.000320116	EN	-
Locus_rs15573531	4:49894697	0.000320116	EW	-
Locus_rs317317658	4:50145132	0.000293513	EN	-
Locus_rs317317658	4:50145132	0.000293513	EW	-
Locus_rs314232874	4:50285441	0.000654008	EN	-
Locus_rs314232874	4:50285441	0.000654008	EW	-
Locus_rs313270900	4:50303362	0.000654564	EN	-
Locus_rs313270900	4:50303362	0.000654564	EW	-
Locus_rs317021354	4:50735055	0.000597848	ESCI	-
Locus_rs313299933	4:51178833	0.000449999	ESCI	-
Locus_rs15577157	4:51481649	0.000200857	ESCI	-
Locus_rs316914881	4:53094518	0.000441189	BW	-
Locus_rs736384251	4:53160962	0.000620392	BW	-
Locus_rs318100666	4:53241578	0.000620392	BW	-
Locus_rs317878118	4:56274220	0.000326396	ESCB	-
Locus_rs13523417	4:56417347	0.000417809	ESCB	-
Locus_rs316148362	4:56441846	0.000313448	ESCB	-
Locus_rs314530078	4:56462973	0.000313448	ESCB	-
Locus_rs315014210	4:68989195	0.000418794	ESCI	-
Locus_rs313718675	4:79252639	0.000445177	ESCA	-
Locus_rs314375432	4:79255043	0.000445177	ESCA	-
Locus_rs15626509	4:79274401	0.00048621	ESCA	-
Locus_rs314832929	4:79281173	0.00048621	ESCA	-
Locus_rs14494615	4:79404463	0.000646699	ESCI	-
Locus_rs14494646	4:79418309	0.000646699	ESCI	-
Locus_rs314448943	4:79421773	0.000646699	ESCI	-
Locus_rs317369329	4:79427285	0.000646699	ESCI	-
Locus_rs16440826	4:79451033	0.000659777	ESCI	-
Locus_rs734749748	4:79503937	0.000642708	ESCI	-
Locus_rs739651626	4:79523382	0.000642708	ESCI	-
Locus_rs313970198	4:79568005	0.000602771	ESCI	-
Locus_rs737655512	4:79775198	0.000462955	ESCI	-
Locus_rs315640872	4:79795754	0.000508091	ESCI	-
Locus_rs314698410	4:79849296	0.000220505	ESCA	-
Locus_rs314698410	4:79849296	0.000599118	ESCI	-
Locus_rs312948783	4:80079021	0.000573371	ESCA	-
Locus_rs314070573	4:80098397	0.000434716	ESCI	-
Locus_rs316732963	4:80207352	0.00057148	ESCI	-
Locus_rs15629220	4:80228795	0.00057148	ESCI	-
Locus_rs317145575	4:80269122	0.000511141	ESCI	-
Locus_rs313543391	4:80328215	0.000609826	ESCL	-
Locus_rs316228931	4:80416244	0.00048449	ESCL	-
Locus_rs14497576	4:81886636	0.000306299	ESS	-
Locus_rs315016159	4:82738175	0.000195902	ESCL	-
Locus_rs16445215	4:82754265	0.000625443	ESCI	-
Locus_rs16445215	4:82754265	0.000155994	ESCL	-
Locus_rs312274132	4:82786735	0.000448301	ESCI	-
Locus_rs312274132	4:82786735	0.000142925	ESCL	-
Locus_rs315837746	4:82794459	0.000402234	ESCI	-
Locus_rs315837746	4:82794459	0.000129174	ESCL	-
Locus_rs735772916	4:84811706	0.000478678	BW	-
Locus_rs313540346	4:84887407	0.000408974	BW	-
Locus_rs80748253	4:84897992	0.000418202	BW	-
Locus_rs13823129	4:84950097	0.000388387	ESCL	-
Locus_rs731468792	4:84979142	0.000351171	ESCL	-
Locus_rs312645072	4:84996732	0.000351171	ESCL	-
Locus_rs314701470	4:85054326	0.000147486	BW	-
Locus_rs80751226	4:85079976	0.000192211	ESCL	-
Locus_rs316319463	4:85084307	0.000253074	ESCL	-
Locus_rs313049980	4:85111311	0.000207275	ESCL	-
Locus_rs16448312	4:85317227	0.000612348	ESCA	-
Locus_rs16448312	4:85317227	5.62163e-05	ESCL	-
Locus_rs735218279	4:85334337	0.000435468	ESCL	-
Locus_rs316368761	4:85451170	0.000178931	ESCA	-
Locus_rs316368761	4:85451170	0.000598037	ESCI	-
Locus_rs316368761	4:85451170	2.00187e-05	ESCL	-
Locus_rs314160361	4:85511134	0.000122512	ESCA	-
Locus_rs314160361	4:85511134	0.000596507	ESCI	-
Locus_rs314160361	4:85511134	3.33143e-05	ESCL	-
Locus_rs16020476	4:85526228	0.000167515	ESCA	-
Locus_rs16020476	4:85526228	3.41286e-05	ESCL	-
Locus_rs80734678	4:85537221	7.51164e-05	ESCA	-
Locus_rs80734678	4:85537221	0.000218932	ESCI	-
Locus_rs80734678	4:85537221	8.10329e-06	ESCL	-
Locus_rs740327792	4:85584343	1.84151e-05	ESCA	-
Locus_rs740327792	4:85584343	3.60357e-05	ESCI	-
Locus_rs740327792	4:85584343	1.10273e-06	ESCL	-
Locus_rs736991319	4:85591024	1.75637e-05	ESCA	-
Locus_rs736991319	4:85591024	3.36893e-05	ESCI	-
Locus_rs736991319	4:85591024	1.04713e-06	ESCL	-
Locus_rs14501372	4:85614094	2.19865e-05	ESCA	-
Locus_rs14501372	4:85614094	5.31209e-05	ESCI	-
Locus_rs14501372	4:85614094	1.26097e-06	ESCL	-
Locus_rs312999485	4:85922233	7.01787e-05	ESCA	-
Locus_rs312999485	4:85922233	0.000214907	ESCI	-
Locus_rs312999485	4:85922233	4.48169e-06	ESCL	-
Locus_rs315426506	4:85939532	5.8492e-05	ESCA	-
Locus_rs315426506	4:85939532	0.000199622	ESCI	-
Locus_rs315426506	4:85939532	4.12412e-06	ESCL	-
Locus_rs317342096	4:85963146	3.38084e-05	ESCA	-
Locus_rs317342096	4:85963146	9.3586e-05	ESCI	-
Locus_rs317342096	4:85963146	1.66522e-06	ESCL	-
Locus_rs15640245	4:85991304	9.33037e-05	ESCA	-
Locus_rs15640245	4:85991304	0.000249554	ESCI	-
Locus_rs15640245	4:85991304	3.51647e-06	ESCL	-
Locus_rs317726439	4:86009691	5.51218e-05	ESCA	-
Locus_rs317726439	4:86009691	0.000145233	ESCI	-
Locus_rs317726439	4:86009691	3.23928e-06	ESCL	-
Locus_rs316787628	4:86012332	5.51218e-05	ESCA	-
Locus_rs316787628	4:86012332	0.000145233	ESCI	-
Locus_rs316787628	4:86012332	3.23928e-06	ESCL	-
Locus_rs16449259	4:86047895	5.03818e-05	ESCA	-
Locus_rs16449259	4:86047895	0.000138967	ESCI	-
Locus_rs16449259	4:86047895	4.44888e-06	ESCL	-
Locus_rs312682823	4:86070388	3.32047e-05	ESCA	-
Locus_rs312682823	4:86070388	7.46238e-05	ESCI	-
Locus_rs312682823	4:86070388	9.56977e-06	ESCL	-
Locus_rs312682823	4:86070388	0.000353677	ESS	-
Locus_rs734431765	4:86107060	0.000112366	ESCA	-
Locus_rs734431765	4:86107060	0.0005635	ESCI	-
Locus_rs734431765	4:86107060	7.39265e-06	ESCL	-
Locus_rs315946049	4:86113399	7.69037e-05	ESCA	-
Locus_rs315946049	4:86113399	0.000384613	ESCI	-
Locus_rs315946049	4:86113399	2.2393e-06	ESCL	-
Locus_rs318048136	4:86180169	7.47769e-05	ESCA	-
Locus_rs318048136	4:86180169	0.000126163	ESCI	-
Locus_rs318048136	4:86180169	3.22507e-05	ESCL	-
Locus_rs739459894	4:86198363	1.24063e-05	ESCA	-
Locus_rs739459894	4:86198363	4.69418e-05	ESCI	-
Locus_rs739459894	4:86198363	6.89455e-07	ESCL	-
Locus_rs316997362	4:86201887	8.22817e-06	ESCA	-
Locus_rs316997362	4:86201887	3.57462e-05	ESCI	-
Locus_rs316997362	4:86201887	2.4852e-06	ESCL	-
Locus_rs736502264	4:86222948	1.10663e-05	ESCA	-
Locus_rs736502264	4:86222948	2.12842e-05	ESCI	-
Locus_rs736502264	4:86222948	2.57143e-06	ESCL	-
Locus_rs16449543	4:86247473	1.47829e-05	ESCA	-
Locus_rs16449543	4:86247473	7.36158e-05	ESCI	-
Locus_rs16449543	4:86247473	1.24274e-06	ESCL	-
Locus_rs313763673	4:86344521	0.000108324	ESCA	-
Locus_rs313763673	4:86344521	0.000104887	ESCI	-
Locus_rs313763673	4:86344521	3.94424e-05	ESCL	-
Locus_rs315534385	4:86385348	1.16078e-05	ESCA	-
Locus_rs315534385	4:86385348	2.41631e-05	ESCI	-
Locus_rs315534385	4:86385348	9.88866e-07	ESCL	-
Locus_rs313171294	4:86425348	0.000263049	ESCA	-
Locus_rs313171294	4:86425348	0.000256356	ESCI	-
Locus_rs313171294	4:86425348	7.44722e-05	ESCL	-
Locus_rs314237227	4:86445529	1.16078e-05	ESCA	-
Locus_rs314237227	4:86445529	2.41631e-05	ESCI	-
Locus_rs314237227	4:86445529	9.88866e-07	ESCL	-
Locus_rs735573781	4:86465679	1.4351e-05	ESCA	-
Locus_rs735573781	4:86465679	3.4168e-05	ESCI	-
Locus_rs735573781	4:86465679	1.55663e-06	ESCL	-
Locus_rs314183558	4:86505702	3.1997e-05	ESCA	-
Locus_rs314183558	4:86505702	8.41743e-05	ESCI	-
Locus_rs314183558	4:86505702	3.94201e-05	ESCL	-
Locus_rs313210817	4:86594502	0.000276695	ESCA	-
Locus_rs313210817	4:86594502	0.000336413	ESCI	-
Locus_rs313210817	4:86594502	9.31396e-05	ESCL	-
Locus_rs316744231	4:86613951	0.000334356	ESCA	-
Locus_rs316744231	4:86613951	0.000413235	ESCI	-
Locus_rs316744231	4:86613951	0.000111012	ESCL	-
Locus_rs15641804	4:86693854	4.15915e-05	ESCA	-
Locus_rs15641804	4:86693854	0.000108108	ESCI	-
Locus_rs15641804	4:86693854	4.13925e-05	ESCL	-
Locus_rs316693264	4:86713746	5.58889e-05	ESCA	-
Locus_rs316693264	4:86713746	0.000137485	ESCI	-
Locus_rs316693264	4:86713746	8.00364e-05	ESCL	-
Locus_rs313852700	4:86717711	5.58889e-05	ESCA	-
Locus_rs313852700	4:86717711	0.000137485	ESCI	-
Locus_rs313852700	4:86717711	8.00364e-05	ESCL	-
Locus_rs16450341	4:86736308	5.58889e-05	ESCA	-
Locus_rs16450341	4:86736308	0.000137485	ESCI	-
Locus_rs16450341	4:86736308	8.00364e-05	ESCL	-
Locus_rs312642950	4:86777596	5.58889e-05	ESCA	-
Locus_rs312642950	4:86777596	0.000137485	ESCI	-
Locus_rs312642950	4:86777596	8.00364e-05	ESCL	-
Locus_rs314008572	4:86814849	5.58889e-05	ESCA	-
Locus_rs314008572	4:86814849	0.000137485	ESCI	-
Locus_rs314008572	4:86814849	8.00364e-05	ESCL	-
Locus_rs734126670	4:87102394	9.19005e-05	ESCA	-
Locus_rs734126670	4:87102394	0.000250135	ESCI	-
Locus_rs734126670	4:87102394	0.000149858	ESCL	-
Locus_rs317354861	4:87122591	7.74438e-05	ESCA	-
Locus_rs317354861	4:87122591	0.000221712	ESCI	-
Locus_rs317354861	4:87122591	0.000131275	ESCL	-
Locus_rs16450862	4:87143549	7.74438e-05	ESCA	-
Locus_rs16450862	4:87143549	0.000221712	ESCI	-
Locus_rs16450862	4:87143549	0.000131275	ESCL	-
Locus_rs16450897	4:87174425	7.74438e-05	ESCA	-
Locus_rs16450897	4:87174425	0.000221712	ESCI	-
Locus_rs16450897	4:87174425	0.000131275	ESCL	-
Locus_rs316342502	4:87193934	7.74438e-05	ESCA	-
Locus_rs316342502	4:87193934	0.000221712	ESCI	-
Locus_rs316342502	4:87193934	0.000131275	ESCL	-
Locus_rs314280953	4:87254928	0.000269142	ESCL	-
Locus_rs16451028	4:87295114	7.71279e-05	ESCA	-
Locus_rs16451028	4:87295114	0.000207198	ESCI	-
Locus_rs16451028	4:87295114	0.000102479	ESCL	-
Locus_rs741114450	4:87314605	2.8382e-05	ESCA	-
Locus_rs741114450	4:87314605	9.40699e-05	ESCI	-
Locus_rs741114450	4:87314605	8.76781e-05	ESCL	-
Locus_rs731910801	4:87354757	2.71626e-05	ESCA	-
Locus_rs731910801	4:87354757	8.52489e-05	ESCI	-
Locus_rs731910801	4:87354757	8.03787e-05	ESCL	-
Locus_rs317387418	4:87374668	3.47691e-05	ESCA	-
Locus_rs317387418	4:87374668	0.000114451	ESCI	-
Locus_rs317387418	4:87374668	0.000113058	ESCL	-
Locus_rs313631156	4:87383868	3.47691e-05	ESCA	-
Locus_rs313631156	4:87383868	0.000114451	ESCI	-
Locus_rs313631156	4:87383868	0.000113058	ESCL	-
Locus_rs741144350	4:87422993	0.000587538	ESCA	-
Locus_rs313506572	4:87442498	0.000566472	ESCA	-
Locus_rs315885895	4:87617628	3.31908e-05	ESCA	-
Locus_rs315885895	4:87617628	0.000122628	ESCI	-
Locus_rs315885895	4:87617628	0.000158384	ESCL	-
Locus_rs14503984	4:87637764	3.31908e-05	ESCA	-
Locus_rs14503984	4:87637764	0.000122628	ESCI	-
Locus_rs14503984	4:87637764	0.000146923	ESCL	-
Locus_rs317101897	4:87664487	3.79618e-05	ESCA	-
Locus_rs317101897	4:87664487	0.000131202	ESCI	-
Locus_rs317101897	4:87664487	0.000168864	ESCL	-
Locus_rs315789188	4:87676119	5.64135e-05	ESCA	-
Locus_rs315789188	4:87676119	0.000216603	ESCI	-
Locus_rs315789188	4:87676119	0.000237832	ESCL	-
Locus_rs313518230	4:87695925	8.45308e-05	ESCA	-
Locus_rs313518230	4:87695925	0.000303249	ESCI	-
Locus_rs313518230	4:87695925	0.000502396	ESCL	-
Locus_rs316924630	4:87713033	6.54309e-05	ESCA	-
Locus_rs316924630	4:87713033	0.000238644	ESCI	-
Locus_rs316924630	4:87713033	0.00038375	ESCL	-
Locus_rs16451651	4:87725619	6.54309e-05	ESCA	-
Locus_rs16451651	4:87725619	0.000238644	ESCI	-
Locus_rs16451651	4:87725619	0.00038375	ESCL	-
Locus_rs315221281	4:87735259	6.54309e-05	ESCA	-
Locus_rs315221281	4:87735259	0.000238644	ESCI	-
Locus_rs315221281	4:87735259	0.00038375	ESCL	-
Locus_rs15643381	4:87790461	5.3497e-05	ESCA	-
Locus_rs15643381	4:87790461	0.000216669	ESCI	-
Locus_rs15643381	4:87790461	0.000252872	ESCL	-
Locus_rs317500090	4:87827395	0.000364244	ESCA	-
Locus_rs317500090	4:87827395	0.000616612	ESCI	-
Locus_rs317500090	4:87827395	0.00061936	ESCL	-
Locus_rs316434820	4:87869136	2.71046e-05	ESCA	-
Locus_rs316434820	4:87869136	0.000102379	ESCI	-
Locus_rs316434820	4:87869136	0.000108903	ESCL	-
Locus_rs317421900	4:87876499	2.71046e-05	ESCA	-
Locus_rs317421900	4:87876499	0.000102379	ESCI	-
Locus_rs317421900	4:87876499	0.000108903	ESCL	-
Locus_rs317800300	4:87903513	3.09043e-05	ESCA	-
Locus_rs317800300	4:87903513	0.00010014	ESCI	-
Locus_rs317800300	4:87903513	0.00011521	ESCL	-
Locus_rs740490807	4:87924221	3.09043e-05	ESCA	-
Locus_rs740490807	4:87924221	0.00010014	ESCI	-
Locus_rs740490807	4:87924221	0.00011521	ESCL	-
Locus_rs80606534	4:88005342	1.0083e-05	ESCA	-
Locus_rs80606534	4:88005342	4.47411e-05	ESCI	-
Locus_rs80606534	4:88005342	4.20155e-05	ESCL	-
Locus_rs16451980	4:88040749	9.47222e-05	ESCA	-
Locus_rs16451980	4:88040749	0.000214921	ESCI	-
Locus_rs16451980	4:88040749	0.00017936	ESCL	-
Locus_rs80636277	4:88059674	1.18913e-05	ESCA	-
Locus_rs80636277	4:88059674	4.92382e-05	ESCI	-
Locus_rs80636277	4:88059674	4.58332e-05	ESCL	-
Locus_rs314804742	4:88066539	1.18913e-05	ESCA	-
Locus_rs314804742	4:88066539	4.92382e-05	ESCI	-
Locus_rs314804742	4:88066539	4.58332e-05	ESCL	-
Locus_rs740981356	4:88086014	5.35711e-06	ESCA	-
Locus_rs740981356	4:88086014	4.09503e-05	ESCI	-
Locus_rs740981356	4:88086014	8.04938e-06	ESCL	-
Locus_rs314328913	4:88138339	0.000108097	ESCA	-
Locus_rs314328913	4:88138339	0.000244022	ESCI	-
Locus_rs314328913	4:88138339	0.000213408	ESCL	-
Locus_rs312740164	4:88177169	0.000153687	ESCA	-
Locus_rs312740164	4:88177169	0.000337454	ESCI	-
Locus_rs312740164	4:88177169	0.000263942	ESCL	-
Locus_rs734600707	4:88180209	0.000153687	ESCA	-
Locus_rs734600707	4:88180209	0.000337454	ESCI	-
Locus_rs734600707	4:88180209	0.000263942	ESCL	-
Locus_rs316119192	4:88199791	0.000153084	ESCA	-
Locus_rs316119192	4:88199791	0.000341515	ESCI	-
Locus_rs316119192	4:88199791	0.000278841	ESCL	-
Locus_rs14734260	4:88230623	1.25325e-05	ESCA	-
Locus_rs14734260	4:88230623	0.000113301	ESCI	-
Locus_rs14734260	4:88230623	2.56481e-05	ESCL	-
Locus_rs313492874	4:88247427	1.25325e-05	ESCA	-
Locus_rs313492874	4:88247427	0.000113301	ESCI	-
Locus_rs313492874	4:88247427	2.56481e-05	ESCL	-
Locus_rs15644048	4:88406613	1.05207e-05	ESCA	-
Locus_rs15644048	4:88406613	6.11737e-05	ESCI	-
Locus_rs15644048	4:88406613	1.6977e-05	ESCL	-
Locus_rs740804522	4:88426330	6.493e-06	ESCA	-
Locus_rs740804522	4:88426330	3.44541e-05	ESCI	-
Locus_rs740804522	4:88426330	9.36283e-06	ESCL	-
Locus_rs731489332	4:88445426	1.16075e-05	ESCA	-
Locus_rs731489332	4:88445426	7.3423e-05	ESCI	-
Locus_rs731489332	4:88445426	2.16145e-05	ESCL	-
Locus_rs317935741	4:88508192	1.62392e-05	ESCA	-
Locus_rs317935741	4:88508192	0.000259229	ESCI	-
Locus_rs317935741	4:88508192	1.01486e-05	ESCL	-
Locus_rs14504987	4:88996890	0.000166561	ESCA	-
Locus_rs737279608	5:593644	9.9018e-05	ESCB	-
Locus_rs316666480	5:805750	0.000193768	AH	-
Locus_rs316666480	5:805750	0.000150922	ESS	-
Locus_rs732373769	5:986634	6.83338e-05	AH	-
Locus_rs732373769	5:986634	0.00024166	ESS	-
Locus_rs737351688	5:1006181	7.28903e-05	AH	-
Locus_rs737351688	5:1006181	0.000336007	ESS	-
Locus_rs739183564	5:1064122	0.000108623	AH	-
Locus_rs739183564	5:1064122	0.000350458	ESS	-
Locus_rs740725429	5:1083838	0.000124379	AH	-
Locus_rs740725429	5:1083838	0.000412525	ESS	-
Locus_rs317600032	5:1106141	0.000237959	AH	-
Locus_rs317600032	5:1106141	0.000503477	ESS	-
Locus_rs14509611	5:1149503	0.000255749	AH	-
Locus_rs314561756	5:1167159	0.000243088	AH	-
Locus_rs317605649	5:1276963	0.000263222	AH	-
Locus_rs312576174	5:1296907	0.000204018	AH	-
Locus_rs15651857	5:1302654	9.44067e-05	AH	-
Locus_rs317651792	5:1367379	0.000636958	BW	-
Locus_rs794245431	5:1387390	0.000123232	AH	-
Locus_rs15651653	5:1427088	0.000101583	AH	-
Locus_rs317159631	5:1465359	0.000228921	AH	-
Locus_rs317588088	5:1672973	0.000570325	AH	-
Locus_rs313501177	5:1733625	7.49678e-05	AH	-
Locus_rs317680105	5:1910489	1.38191e-05	BW	-
Locus_rs317680105	5:1910489	0.00023396	ESCI	-
Locus_rs314451844	5:2010767	1.06174e-05	BW	-
Locus_rs314451844	5:2010767	0.000209475	ESCI	-
Locus_rs315910999	5:2031778	2.94427e-05	BW	-
Locus_rs315910999	5:2031778	0.000341867	ESCI	-
Locus_rs316248864	5:2055892	2.94427e-05	BW	-
Locus_rs316248864	5:2055892	0.000341867	ESCI	-
Locus_rs317106582	5:2097321	2.72737e-05	BW	-
Locus_rs317106582	5:2097321	0.000341867	ESCI	-
Locus_rs13649767	5:2137419	3.25202e-05	BW	-
Locus_rs13649767	5:2137419	0.000408346	ESCI	-
Locus_rs315681880	5:2165193	2.92375e-05	BW	-
Locus_rs315681880	5:2165193	0.000239008	ESCI	-
Locus_rs313846152	5:2247749	2.55696e-05	BW	-
Locus_rs313846152	5:2247749	0.00058593	ESCI	-
Locus_rs317163658	5:2267057	2.55696e-05	BW	-
Locus_rs317163658	5:2267057	0.00058593	ESCI	-
Locus_rs734094617	5:2328849	0.000241652	BW	-
Locus_rs734094617	5:2328849	0.000623208	ESCI	-
Locus_rs314350185	5:2350221	0.000241652	BW	-
Locus_rs314350185	5:2350221	0.000623208	ESCI	-
Locus_rs313222563	5:2370939	0.00025393	BW	-
Locus_rs313222563	5:2370939	0.000623208	ESCI	-
Locus_rs315207609	5:4846373	0.000510428	BW	-
Locus_rs14352634	5:4865791	0.000401283	BW	-
Locus_rs15342279	5:7051306	0.00031534	ESCB	-
[truncated: 2,236 more rows]
