# Supplementary material for: Integrating Bioinformatics and Machine Learning for Genomic Prediction in Chickens
Source: Genes (Basel). 2024 May 26;15(6):690. doi: 10.3390/genes15060690 (PMC11202573; doi:10.3390/genes15060690)
Supplement: Supplementary file 1 [file genes-15-00690-s001.zip › Table S2.xlsx]

## Sheet: Sheet1
Traits	Gene	Gene Name	Position	Desrciption
EN	ENSGALG00000029379	BRD1	1:18927212-18992907	bromodomain containing 1
	ENSGALG00000011531	APAF1	1:46718130-46743511	apoptotic peptidase activating factor 1
	ENSGALG00000012863	ADCK2	1:56891283-56901579	aarF domain containing kinase 2
	ENSGALG00000012865	BRAF	1:56921170-57002305	B-Raf proto-oncogene, serine/threonine kinase
	ENSGALG00000013022	CACNA1C	1:61134027-61599794	calcium voltage-gated channel subunit alpha1 C
	ENSGALG00000013034	CECR2	1:61682861-61775123	CECR2, histone acetyl-lysine reader
	ENSGALG00000016284	TAB3	1:116011137-116024459	TGF-beta activated kinase 1/MAP3K7 binding protein 3
	ENSGALG00000016285	GK2	1:116059996-116093676	glycerol kinase 2
	ENSGALG00000016702	PPP2R3B	1:131249780-131299962	protein phosphatase 2 regulatory subunit B''beta
	ENSGALG00000017350	RRM1	1:197157405-197175419	ribonucleotide reductase catalytic subunit M1
	ENSGALG00000005657	CRHR2	2:4245112-4382203	corticotropin releasing hormone receptor 2
	ENSGALG00000011248	PLCL2	2:34519722-34632243	phospholipase C like 2
	ENSGALG00000011298	RARB	2:37462364-37785654	retinoic acid receptor beta
	ENSGALG00000030493	ENTPD3	2:41127304-41147533	ectonucleoside triphosphate diphosphohydrolase 3
	ENSGALG00000036807	NOD1	2:41184789-41205075	nucleotide binding oligomerization domain containing 1
	ENSGALG00000031163	ZNRF2	2:41213767-41265858	zinc and ring finger 2
	ENSGALG00000029235	CPNE4	2:41858803-42075903	copine 4
	ENSGALG00000035068	DNAJC13	2:42198570-42245119	DnaJ heat shock protein family (Hsp40) member C13
	ENSGALG00000049587	NPHP3	2:42286604-42296075	nephrocystin 3
	ENSGALG00000034461	TOPBP1	2:42590764-42613882	topoisomerase (DNA) II binding protein 1
	ENSGALG00000035845	JPH1	2:118111383-118189824	junctophilin 1
	ENSGALG00000037164	ZFHX4	2:119316650-119443316	zinc finger homeobox 4
	ENSGALG00000052037	ENSGALG00000052037	2:120928275-120932986	-
	ENSGALG00000029596	HAS2	2:137356485-137374399	hyaluronan synthase 2
	ENSGALG00000039450	SOS1	3:16713669-16754548	SOS Ras/Rac guanine nucleotide exchange factor 1
	ENSGALG00000009130	GPCPD1	3:16861604-16894451	glycerophosphocholine phosphodiesterase 1
	ENSGALG00000009195	MCM8	3:17013679-17028855	minichromosome maintenance 8 homologous recombination repair factor
	ENSGALG00000010032	ENSGALG00000010032	3:27415048-27479318	-
	ENSGALG00000010039	BRE	3:27531575-27695285	brain and reproductive organ-expressed (TNFRSF1A modulator)
	ENSGALG00000048200	MRPL33	3:27759107-27766193	mitochondrial ribosomal protein L33
	ENSGALG00000010055	DAAM2	3:28856440-29039975	dishevelled associated activator of morphogenesis 2
	ENSGALG00000010057	KIF6	3:29057896-29196236	kinesin family member 6
	ENSGALG00000010702	ADSS	3:34865405-34930518	adenylosuccinate synthase
	ENSGALG00000031763	EDARADD	3:37838822-37857318	EDAR associated death domain
	ENSGALG00000036539	EFNB1	4:1025394-1070879	ephrin B1
	ENSGALG00000004127	LOC422150	4:1364735-1369925	c-X-C chemokine receptor type 3-like
	ENSGALG00000004121	LPAR4	4:1395651-1409355	lysophosphatidic acid receptor 4
	ENSGALG00000006508	FGF13	4:4750152-4964186	fibroblast growth factor 13
	ENSGALG00000008633	SEPTIN6	4:16507527-16532945	septin 6
	ENSGALG00000031105	SLC4A4	4:50212212-50372852	solute carrier family 4 member 4
	ENSGALG00000012020	KIAA1549L	5:7054297-7162808	KIAA1549-like
	ENSGALG00000007127	FADS1	5:16924715-16934417	fatty acid desaturase 1
	ENSGALG00000037556	SLC1A2	5:19262646-19335831	solute carrier family 1 member 2
	ENSGALG00000050112	PAMR1	5:19367356-19391850	peptidase domain containing associated with muscle regeneration 1
	ENSGALG00000034548	PLEKHA1	6:32213030-32229347	pleckstrin homology domain containing A1
	ENSGALG00000008903	ITPRID2	7:14156691-14197263	sperm specific antigen 2
	ENSGALG00000006317	ING5	9:4943378-4951651	inhibitor of growth family member 5
	ENSGALG00000005788	FARP2	9:5174155-5238789	FERM, ARH/RhoGEF and pleckstrin domain protein 2
	ENSGALG00000008378	SRGAP3	12:19736835-19803309	SLIT-ROBO Rho GTPase activating protein 3
	ENSGALG00000002816	STK10	13:9525284-9568153	serine/threonine kinase 10
	ENSGALG00000002679	GLT1D1	15:4008082-4050199	glycosyltransferase 1 domain containing 1
	ENSGALG00000005976	TCEA2	20:9351561-9367830	transcription elongation factor A2
	ENSGALG00000041365	SALL4	20:13087625-13101795	spalt like transcription factor 4
	ENSGALG00000007912	ATP9A	20:13107712-13155856	ATPase phospholipid transporting 9A (putative)
	ENSGALG00000007963	NFATC2	20:13171132-13253864	nuclear factor of activated T-cells 2
	ENSGALG00000038885	FEZ1	24:154552-164455	fasciculation and elongation protein zeta 1
	ENSGALG00000043103	PKNOX2	24:167963-188765	PBX/knotted 1 homeobox 2
	ENSGALG00000039356	HEPACAM	24:269631-274676	hepatic and glial cell adhesion molecule
	ENSGALG00000043163	MSANTD2	24:297265-317771	Myb/SANT DNA binding domain containing 2
	ENSGALG00000027918	PAFAH1B2	24:5217672-5225883	platelet activating factor acetylhydrolase 1b catalytic subunit 2
	ENSGALG00000000856	EIF2D	26:2507117-2516979	eukaryotic translation initiation factor 2D
EW	ENSGALG00000032458	RABL2A	1:387716-392295	RAB, member of RAS oncogene family-like 2A
	ENSGALG00000038834	MAGI2	1:11833981-12556826	membrane associated guanylate kinase, WW and PDZ domain containing 2
	ENSGALG00000008328	RSBN1L	1:12650569-12700021	round spermatid basic protein 1 like
	ENSGALG00000043367	LHFPL3	1:13612065-13772223	LHFPL tetraspan subfamily member 3
	ENSGALG00000008123	RINT1	1:14138452-14150312	RAD50 interactor 1
	ENSGALG00000052028	ENSGALG00000052028	1:14305496-14308734	-
	ENSGALG00000008098	NAMPTP1	1:14365885-14392312	nicotinamide phosphoribosyltransferase pseudogene 1
	ENSGALG00000008060	PRKAR2B	1:14593473-14674699	protein kinase cAMP-dependent type II regulatory subunit beta
	ENSGALG00000008050	HBP1	1:14682620-14697934	HMG-box transcription factor 1
	ENSGALG00000042764	COG5	1:14697142-14881357	component of oligomeric golgi complex 5
	ENSGALG00000007998	SLC26A4	1:14925155-14945434	solute carrier family 26 member 4
	ENSGALG00000007959	SLC26A3	1:14959701-14973287	solute carrier family 26 member 3
	ENSGALG00000012850	RAB19	1:56771259-56776787	RAB19, member RAS oncogene family
	ENSGALG00000013034	CECR2	1:61682861-61775123	CECR2, histone acetyl-lysine reader
	ENSGALG00000013037	BCL2L13	1:61798694-61836141	BCL2 like 13
	ENSGALG00000013042	MICAL3	1:61867663-61967208	microtubule associated monooxygenase, calponin and LIM domain containing 3
	ENSGALG00000013057	USP41	1:62069663-62083647	ubiquitin specific peptidase 41
	ENSGALG00000036358	LMO3	1:63351924-63412998	LIM domain only 3
	ENSGALG00000013143	PDE3A	1:64882883-65118721	phosphodiesterase 3A
	ENSGALG00000032768	SOX5	1:65833774-66173568	SRY-box 5
	ENSGALG00000014094	STK38L	1:68074888-68118677	serine/threonine kinase 38 like
	ENSGALG00000036255	WNT7B	1:70750805-70843717	Wnt family member 7B
	ENSGALG00000028840	CDPF1	1:71281100-71299679	cysteine rich DPF motif domain containing 1
	ENSGALG00000031503	LRP6	1:71658494-71767227	LDL receptor related protein 6
	ENSGALG00000014800	ATP6V1A	1:79969020-79998068	ATPase H+ transporting V1 subunit A
	ENSGALG00000014812	SIDT1	1:80053840-80093005	SID1 transmembrane family member 1
	ENSGALG00000045606	SPICE1	1:80098303-80129957	spindle and centriole associated protein 1
	ENSGALG00000015233	ATP1B1	1:84899572-84913575	ATPase Na+/K+ transporting subunit beta 1
	ENSGALG00000019211	MAEL	1:93236812-93258497	maelstrom spermatogenic transposon silencer
	ENSGALG00000015458	ILDR2	1:93259644-93288991	immunoglobulin-like domain containing receptor 2
	ENSGALG00000016268	C1HXORF59	1:114751100-115013873	chromosome 1 open reading frame, human CXORF59
	ENSGALG00000016551	AP1S2	1:123220541-123254525	adaptor related protein complex 1 sigma 2 subunit
	ENSGALG00000016552	ZRSR2	1:123259095-123270120	zinc finger CCCH-type, RNA binding motif and serine/arginine rich 2
	ENSGALG00000016803	ST6GAL2	1:136952979-137035946	ST6 beta-galactoside alpha-2,6-sialyltransferase 2
	ENSGALG00000016809	EDAR	1:137823933-137849975	ectodysplasin A receptor
	ENSGALG00000016831	PCID2	1:138890968-138904751	PCI domain containing 2
	ENSGALG00000016868	NALCN	1:144950412-145152965	sodium leak channel, non-selective
	ENSGALG00000016947	ELF1	1:167082233-167169083	E74 like ETS transcription factor 1
	ENSGALG00000016974	GTF2F2	1:168988938-169079728	general transcription factor IIF subunit 2
	ENSGALG00000016988	RUBCNL	1:169433594-169458314	RUN and cysteine rich domain containing beclin 1 interacting protein like
	ENSGALG00000016993	SUCLA2	1:169965109-169985664	succinate-CoA ligase ADP-forming beta subunit
	ENSGALG00000016995	MED4	1:170000869-170009932	mediator complex subunit 4
	ENSGALG00000016997	RB1	1:170065610-170150030	retinoblastoma 1
	ENSGALG00000017002	FNDC3A	1:170318524-170431070	fibronectin type III domain containing 3A
	ENSGALG00000017006	SETDB2	1:170527078-170545135	SET domain bifurcated histone lysine methyltransferase 2
	ENSGALG00000017011	TRIM13	1:170690519-170696381	tripartite motif containing 13
	ENSGALG00000017019	WDFY2	1:171476437-171542217	WD repeat and FYVE domain containing 2
	ENSGALG00000048038	DHRS12	1:171562969-171579572	dehydrogenase/reductase 12
	ENSGALG00000017026	VPS36	1:171734632-171754792	vacuolar protein sorting 36 homolog
	ENSGALG00000017034	FOXO1	1:171900251-171963536	forkhead box O1
	ENSGALG00000017035	COG6	1:172218067-172269368	component of oligomeric golgi complex 6
	ENSGALG00000017062	NBEA	1:174375172-174843962	neurobeachin
	ENSGALG00000017207	CWC15	1:186781159-186797999	CWC15 spliceosome associated protein homolog
	ENSGALG00000017208	AMOTL1	1:186814876-186872104	angiomotin like 1
	ENSGALG00000017326	ARHGEF17	1:196400110-196613874	Rho guanine nucleotide exchange factor 17
	ENSGALG00000017327	P2RY6	1:196442816-196449067	pyrimidinergic receptor P2Y6
	ENSGALG00000006599	ZMYND11	2:9915431-9980505	zinc finger MYND-type containing 11
	ENSGALG00000006652	DIP2C	2:9990437-10275976	disco interacting protein 2 homolog C
	ENSGALG00000006797	ADARB2	2:10527604-10822309	adenosine deaminase, RNA specific B2 (inactive)
	ENSGALG00000007125	PARD3	2:13147629-13581750	par-3 family cell polarity regulator
	ENSGALG00000007169	EPC1	2:14123932-14181104	enhancer of polycomb homolog 1
	ENSGALG00000007408	MPP7	2:15436178-15577480	membrane palmitoylated protein 7
	ENSGALG00000007417	ODAD2	2:15599282-15670561	armadillo repeat containing 4
	ENSGALG00000007721	ARHGAP21	2:16795056-16932049	Rho GTPase activating protein 21
	ENSGALG00000007766	KIAA1217	2:16935030-17269638	KIAA1217
	ENSGALG00000011481	GPD1L	2:40263892-40286452	glycerol-3-phosphate dehydrogenase 1-like
	ENSGALG00000011494	CNOT10	2:40442858-40472053	CCR4-NOT transcription complex subunit 10
	ENSGALG00000019622	TRIM71	2:40477423-40528745	tripartite motif containing 71
	ENSGALG00000031323	ATP9B	2:56708506-56875260	ATPase phospholipid transporting 9B (putative)
	ENSGALG00000012689	KIF13A	2:60397627-60509298	kinesin family member 13A
	ENSGALG00000033170	GMDS	2:66990175-67383301	GDP-mannose 4,6-dehydratase
	ENSGALG00000012885	BCL2	2:67837316-67924872	BCL2, apoptosis regulator
	ENSGALG00000012888	PHLPP1	2:67975897-68105942	PH domain and leucine rich repeat protein phosphatase 1
	ENSGALG00000014982	RBBP8	2:102827327-102859258	RB binding protein 8, endonuclease
	ENSGALG00000014998	CABLES1	2:102922659-102951590	Cdk5 and Abl enzyme substrate 1
	ENSGALG00000035384	TMEM241	2:102931795-103017782	transmembrane protein 241
	ENSGALG00000015034	ANKRD29	2:103083312-103114057	ankyrin repeat domain 29
	ENSGALG00000015056	LAMA3	2:103119354-103231680	laminin subunit alpha 3
	ENSGALG00000015064	TTC39C	2:103247556-103279094	tetratricopeptide repeat domain 39C
	ENSGALG00000015086	OSBPL1A	2:103288644-103359526	oxysterol binding protein like 1A
	ENSGALG00000015112	ZNF521	2:103577193-103841408	zinc finger protein 521
	ENSGALG00000015122	TAF4B	2:104150943-104221821	TATA-box binding protein associated factor 4b
	ENSGALG00000015124	KCTD1	2:104251195-104316535	potassium channel tetramerization domain containing 1
	ENSGALG00000015215	MAPRE2	2:107572271-107654002	microtubule associated protein RP/EB family member 2
	ENSGALG00000015219	SELENOI2	2:107656418-107705493	ethanolaminephosphotransferase 1-like
	ENSGALG00000015226	SPIDR	2:107710840-107910331	KIAA0146
	ENSGALG00000042469	PRKDC	2:107917056-108001222	protein kinase, DNA-activated, catalytic polypeptide
	ENSGALG00000028133	UBE2V2	2:108035114-108066857	ubiquitin conjugating enzyme E2 V2
	ENSGALG00000015416	SDR16C5	2:111306864-111320818	short chain dehydrogenase/reductase family 16C, member 5
	ENSGALG00000015450	RAB2A	2:112818627-112860948	RAB2A, member RAS oncogene family
	ENSGALG00000034899	NKAIN3	2:113438291-113768197	sodium/potassium-transporting ATPase subunit beta-1-interacting protein 3-like
	ENSGALG00000034348	ATAD2	2:138006974-138039753	ATPase family, AAA domain containing 2
	ENSGALG00000043265	ZC3H3	2:148657782-148813559	zinc finger CCCH-type containing 3
	ENSGALG00000036085	PLCG1L	2:148823679-148841111	1-phosphatidylinositol-4,5-bisphosphate phosphodiesterase gamma-1-like
	ENSGALG00000046235	LOC420294	2:148842604-148854807	cylindromatosis-like
	ENSGALG00000008567	PACS3	3:4309807-4352759	phosphofurin acidic cluster sorting protein 1
	ENSGALG00000009056	LCLAT1	3:8530368-8636888	lysocardiolipin acyltransferase 1
	ENSGALG00000009047	YPEL5	3:8735999-8745985	yippee like 5
	ENSGALG00000009041	ANKRD9L	3:8772209-8777996	ankyrin repeat domain 9-like
	ENSGALG00000008778	SPRED2	3:10658095-10707270	sprouty related EVH1 domain containing 2
	ENSGALG00000008504	HNRNPLL	3:16580199-16608452	heterogeneous nuclear ribonucleoprotein L like
	ENSGALG00000013828	GALM	3:16619745-16634264	galactose mutarotase
	ENSGALG00000038528	SRSF7	3:16629075-16635829	serine and arginine rich splicing factor 7-like
	ENSGALG00000009305	LBR	3:17507071-17520890	lamin B receptor
	ENSGALG00000009360	CAPN2	3:17779866-17799623	calpain 2
	ENSGALG00000009382	CAPN8	3:17803816-17833090	calpain 8
	ENSGALG00000010039	BRE	3:27531575-27695285	brain and reproductive organ-expressed (TNFRSF1A modulator)
	ENSGALG00000010043	RBKS	3:27695074-27760628	ribokinase
	ENSGALG00000048200	MRPL33	3:27759107-27766193	mitochondrial ribosomal protein L33
	ENSGALG00000042797	LOC421419	3:27820731-27874634	uncharacterized LOC421419
	ENSGALG00000010047	SLC4A1AP	3:27903237-27919436	solute carrier family 4 member 1 adaptor protein
	ENSGALG00000010048	SUPT7L	3:27919747-27934487	SPT7-like STAGA complex gamma subunit
	ENSGALG00000010050	LRFN2	3:28348991-28495437	leucine rich repeat and fibronectin type III domain containing 2
	ENSGALG00000010055	DAAM2	3:28856440-29039975	dishevelled associated activator of morphogenesis 2
	ENSGALG00000010057	KIF6	3:29057896-29196236	kinesin family member 6
	ENSGALG00000010068	KCNK17	3:29216511-29242017	potassium two pore domain channel subfamily K member 17
	ENSGALG00000034077	KCNK5	3:29310781-29341097	potassium two pore domain channel subfamily K member 5
	ENSGALG00000010078	GLP1R	3:29410438-29492850	glucagon like peptide 1 receptor
	ENSGALG00000010116	DNAH8	3:29501011-29619293	dynein axonemal heavy chain 8
	ENSGALG00000010131	BTBD9	3:29630380-29745172	BTB domain containing 9
	ENSGALG00000047908	ZFAND3	3:29786657-29916710	zinc finger AN1-type containing 3
	ENSGALG00000010145	MDGA1	3:30006735-30187312	MAM domain containing glycosylphosphatidylinositol anchor 1
	ENSGALG00000013695	ZDHHC14	3:51660522-51760022	zinc finger DHHC-type containing 14
	ENSGALG00000037377	TULP4	3:52002017-52109904	tubby like protein 4
	ENSGALG00000047664	ENSGALG00000047664	3:57662249-57685326	-
	ENSGALG00000032409	ENSGALG00000032409	3:57927426-57946554	-
	ENSGALG00000034030	L3MBTL3	3:57964558-58039567	l(3)mbt-like 3 (Drosophila)
	ENSGALG00000031843	ARHGAP18	3:58109966-58167330	Rho GTPase activating protein 18
	ENSGALG00000053107	ENSGALG00000053107	3:58190054-58231715	-
	ENSGALG00000042388	LAMA2	3:58251920-58452855	laminin subunit alpha 2
	ENSGALG00000019958	LOC100857259	3:58568355-58593304	vesicular inhibitory amino acid transporter-like
	ENSGALG00000037423	PTPRK	3:58645835-59035307	protein tyrosine phosphatase, receptor type K
	ENSGALG00000014828	ECHDC1	3:59266598-59303456	ethylmalonyl-CoA decarboxylase 1
	ENSGALG00000042607	RSPO3	3:59341241-59399436	R-spondin 3
	ENSGALG00000014831	TRMT11	3:59770898-59817269	tRNA methyltransferase 11 homolog
	ENSGALG00000014878	MAN1A1	3:62548908-62691253	mannosidase alpha class 1A member 1
	ENSGALG00000014881	FAM184A	3:62755347-62817307	family with sequence similarity 184 member A
	ENSGALG00000014902	GOPC	3:63246984-63274664	golgi associated PDZ and coiled-coil motif containing
	ENSGALG00000026594	HS3ST5	3:64588327-64784997	heparan sulfate-glucosamine 3-sulfotransferase 5
	ENSGALG00000035217	ENSGALG00000035217	3:84814802-84870232	-
	ENSGALG00000016463	FAM49A	3:99567584-99621073	family with sequence similarity 49 member A
	ENSGALG00000016617	NCOA1	3:105475190-105630321	nuclear receptor coactivator 1
	ENSGALG00000028032	MSRA	3:106426632-106687390	methionine sulfoxide reductase A
	ENSGALG00000016642	PRSS55	3:106689077-106707066	protease, serine 55
	ENSGALG00000016649	MTMR9	3:107134940-107158285	myotubularin related protein 9
	ENSGALG00000034474	CRISP3	3:108694660-108706327	cysteine rich secretory protein 2
	ENSGALG00000016684	RHAG	3:108759943-108772090	Rh associated glycoprotein
	ENSGALG00000016705	SUPT3H	3:109064071-109337621	SPT3 homolog, SAGA and STAGA complex component
	ENSGALG00000016709	RCAN2	3:109712120-109777458	regulator of calcineurin 2
	ENSGALG00000016710	CYP39A1	3:109796312-109817660	cytochrome P450 family 39 subfamily A member 1
	ENSGALG00000044279	TDRD6	3:109820943-109830241	tudor domain containing 6
	ENSGALG00000033033	MEP1A	3:109861619-109874229	meprin A subunit alpha
	ENSGALG00000016719	TNFRSF21	3:109933981-109966590	TNF receptor superfamily member 21
	ENSGALG00000016720	CD2AP	3:109994342-110060826	CD2 associated protein
	ENSGALG00000006851	PCDH11X	4:6565250-6989919	protocadherin 11 X-linked
	ENSGALG00000011476	SEPTIN11	4:49658327-49708196	septin 11
	ENSGALG00000052932	SHROOM3	4:49738482-49832032	shroom family member 3
	ENSGALG00000011524	PPEF2	4:49948752-49966346	protein phosphatase with EF-hand domain 2
	ENSGALG00000011551	JCHAIN	4:50012279-50018146	joining chain of multimeric IgA and IgM
	ENSGALG00000011564	RUFY3	4:50027838-50078064	RUN and FYVE domain containing 3
	ENSGALG00000011573	MOB1B	4:50089708-50124266	MOB kinase activator 1B
	ENSGALG00000031105	SLC4A4	4:50212212-50372852	solute carrier family 4 member 4
	ENSGALG00000050058	REEP1	4:85498153-85557858	receptor accessory protein 1
	ENSGALG00000008380	DGKZ	5:23887606-23926161	diacylglycerol kinase zeta
	ENSGALG00000008403	PHF21A	5:24007735-24135509	PHD finger protein 21A
	ENSGALG00000011917	PPM1A	5:54706446-54719162	protein phosphatase, Mg2+/Mn2+ dependent 1A
	ENSGALG00000012006	RTN1	5:54870149-54966041	reticulon 1
	ENSGALG00000002761	SIRT1	6:7315727-7337324	sirtuin 1
	ENSGALG00000009222	FNDC3B	9:19471769-19619406	fibronectin type III domain containing 3B
	ENSGALG00000029537	SNUPN	10:3144648-3153415	snurportin 1
	ENSGALG00000033110	SNX33	10:3153960-3157345	sorting nexin 33
	ENSGALG00000002708	LINGO1	10:3212741-3290778	leucine rich repeat and Ig domain containing 1
	ENSGALG00000002759	PEAK1	10:3510449-3538948	pseudopodium enriched atypical kinase 1
	ENSGALG00000042839	FAM214A	10:9133006-9176492	family with sequence similarity 214 member A
	ENSGALG00000017370	ARPP19	10:9178837-9190055	cAMP regulated phosphoprotein 19
	ENSGALG00000030858	FRMD5	10:20298566-20337526	FERM domain containing 5
	ENSGALG00000008256	BLM	10:20347261-20364102	Bloom syndrome RecQ like helicase
	ENSGALG00000033557	CTSH	10:20363519-20369576	cathepsin H
	ENSGALG00000036163	ZNF710	10:20457103-20464813	zinc finger protein 710
	ENSGALG00000020921	TTLL6	10:20487869-20499372	chromosome 10 open reading frame, human C15orf58
	ENSGALG00000005377	WWOX	11:14060228-14531588	WW domain containing oxidoreductase
	ENSGALG00000032143	CRISPLD2	11:16909051-16934252	cysteine rich secretory protein LCCL domain containing 2
	ENSGALG00000041750	ADAMTS9	12:14132885-14195481	ADAM metallopeptidase with thrombospondin type 1 motif 9
	ENSGALG00000007467	SLC25A26	12:14762054-14852340	solute carrier family 25 member 26
	ENSGALG00000049667	TAFA1	12:15332071-15534822	family with sequence similarity 19 member A1, C-C motif chemokine like
	ENSGALG00000013406	EOGT	12:15663150-15690673	EGF domain specific O-linked N-acetylglucosamine transferase
	ENSGALG00000013408	TMF1	12:15693136-15706614	TATA element modulatory factor 1
	ENSGALG00000037791	FRMD4B	12:15745789-15810437	FERM domain containing 4B
	ENSGALG00000007769	FOXP1	12:16307942-16503337	forkhead box P1
	ENSGALG00000002262	ETF1	13:3538939-3563502	eukaryotic translation termination factor 1
	ENSGALG00000005608	SLC9A3R2	14:6632320-6660242	SLC9A3 regulator 2
	ENSGALG00000005512	KIAA1671	15:7244600-7280058	KIAA1671
	ENSGALG00000037097	GRK3	15:7293042-7338049	G protein-coupled receptor kinase 3
	ENSGALG00000045218	MYO18B	15:7338309-7382993	myosin XVIIIB
	ENSGALG00000005676	TTC28	15:7841495-7967456	tetratricopeptide repeat domain 28
	ENSGALG00000005695	CHEK2	15:7966112-7979171	checkpoint kinase 2
	ENSGALG00000005778	SLC2A11L5	15:7983414-7992601	solute carrier family 2 member 11-like 5
	ENSGALG00000005803	ZNRF3	15:8012874-8084346	zinc and ring finger 3
	ENSGALG00000005808	KREMEN1	15:8093227-8111255	kringle containing transmembrane protein 1
	ENSGALG00000005824	SUSD2	15:8114798-8130894	sushi domain containing 2
	ENSGALG00000005885	ESS2	15:8150942-8161390	ess-2 splicing factor homolog
	ENSGALG00000037307	IQCD	15:11049339-11055778	IQ motif containing D
	ENSGALG00000007038	ASTN2	17:3593160-3854597	astrotactin 2
	ENSGALG00000043394	NUP188	17:5692033-5729186	nucleoporin 188
	ENSGALG00000039541	SH3GLB2	17:5730631-5755696	SH3 domain containing GRB2 like endophilin B2
	ENSGALG00000028612	MYH1G	18:645073-662693	myosin, heavy chain 1G, skeletal muscle
	ENSGALG00000001021	MYOCD	18:808100-1027820	myocardin
	ENSGALG00000049799	ENSGALG00000049799	18:1061028-1079459	-
	ENSGALG00000052859	ENSGALG00000052859	18:1079537-1093969	-
	ENSGALG00000054129	ENSGALG00000054129	18:1079537-1084823	-
	ENSGALG00000054733	ENSGALG00000054733	18:1173086-1233151	-
	ENSGALG00000040254	UQCC1	20:1275553-1328730	ubiquinol-cytochrome c reductase complex assembly factor 1
	ENSGALG00000031906	FAM83C	20:1334803-1358921	family with sequence similarity 83 member C
	ENSGALG00000004663	ARFGEF2	20:6366483-6398193	ADP ribosylation factor guanine nucleotide exchange factor 2
	ENSGALG00000006267	TPX2	20:10034302-10047698	TPX2, microtubule nucleation factor
	ENSGALG00000006273	MYLK2	20:10051629-10058646	myosin light chain kinase 2
	ENSGALG00000006467	XKR7	20:10088809-10098528	XK related 7
	ENSGALG00000041732	NOL4L	20:10179082-10225102	chromosome 20 open reading frame, human C20orf112
	ENSGALG00000006666	BPIFB2	20:10297297-10301910	BPI fold containing family B member 2
	ENSGALG00000006756	LBP	20:10341499-10348637	lipopolysaccharide binding protein
	ENSGALG00000006788	RPRD1B	20:10381362-10402171	regulation of nuclear pre-mRNA domain containing 1B
	ENSGALG00000007009	NCOA5	20:10604610-10618315	nuclear receptor coactivator 5
	ENSGALG00000007211	CDH22	20:10649497-10684260	cadherin 22
	ENSGALG00000040880	EDN3	20:10803308-10815864	endothelin 3
	ENSGALG00000049068	ZNF831	20:10842258-10853983	zinc finger protein 831
	ENSGALG00000007439	PRELID3B	20:10872054-10877912	PRELI domain containing 3B
	ENSGALG00000007462	CTSZ	20:10895414-11013490	cathepsin Z
	ENSGALG00000007543	APCDD1L	20:11158900-11172710	APC down-regulated 1 like
	ENSGALG00000007549	VAPB	20:11181276-11208265	VAMP associated protein B and C
	ENSGALG00000007624	ANKRD60	20:11253117-11273945	ankyrin repeat domain 60
	ENSGALG00000027484	C20orf85	20:11271341-11303516	chromosome 20 open reading frame, human C20orf85
	ENSGALG00000003086	EXOSC10	21:4123703-4138661	exosome component 10
	ENSGALG00000003205	EIF4EBP1	22:2560417-2565086	eukaryotic translation initiation factor 4E binding protein 1
	ENSGALG00000000943	WDTC1	23:2005470-2021064	WD and tetratricopeptide repeats 1
	ENSGALG00000029536	VPS11	24:77314-151086	VPS11, CORVET/HOPS core subunit
	ENSGALG00000036873	SIK2	24:89438-130728	salt inducible kinase 2
	ENSGALG00000033570	CCDC15	24:252913-269196	coiled-coil domain containing 15
	ENSGALG00000029197	KIRREL3	24:484288-720481	kin of IRRE like 3 (Drosophila)
	ENSGALG00000006507	CLMP	24:3059934-3100446	CXADR like membrane protein
	ENSGALG00000013537	TPM3	25:2866149-2882180	tropomyosin 3
	ENSGALG00000002554	TSPAN2	26:3987326-4005185	tetraspanin 2
	ENSGALG00000003461	USP49	26:4986067-5018796	ubiquitin specific peptidase 49
	ENSGALG00000003485	CCND3	26:5030630-5043220	cyclin D3
	ENSGALG00000052763	BTG2	26:5122814-5126845	BTG anti-proliferation factor 2
	ENSGALG00000000478	TANC2	27:4897150-5049377	tetratricopeptide repeat, ankyrin repeat and coiled-coil containing 2
	ENSGALG00000025774	HOXB2	27:6277279-6280220	homeobox B2
	ENSGALG00000027305	SKAP1	27:6335894-6459922	src kinase associated phosphoprotein 1
	ENSGALG00000001571	MYO1F	28:1844413-1858231	myosin IF
	ENSGALG00000033157	ADAMTS10	28:1861080-1896528	ADAM metallopeptidase with thrombospondin type 1 motif 10
ESS	ENSGALG00000029379	BRD1	1:18927212-18992907	bromodomain containing 1
	ENSGALG00000041687	SREBF2	1:49494257-49513013	sterol regulatory element binding transcription factor 2
	ENSGALG00000031186	MEI1	1:49517079-49526710	meiotic double-stranded break formation protein 1
	ENSGALG00000011932	XRCC6	1:49558421-49571511	X-ray repair complementing defective repair in Chinese hamster cells 6
	ENSGALG00000043092	MYH9	1:51752609-51820554	myosin, heavy chain 9, non-muscle
	ENSGALG00000035345	TXNRD1	1:54584006-54620980	thioredoxin reductase 1
	ENSGALG00000013022	CACNA1C	1:61134027-61599794	calcium voltage-gated channel subunit alpha1 C
	ENSGALG00000028155	DUSP16	1:71872763-71904322	dual specificity phosphatase 16
	ENSGALG00000015038	CHD1L	1:81317906-81339566	chromodomain helicase DNA binding protein 1 like
	ENSGALG00000015059	FAAHL	1:81342003-81357144	fatty acid amide hydrolase-like
	ENSGALG00000037076	GART	1:106695142-106733810	phosphoribosylglycinamide formyltransferase, phosphoribosylglycinamide synthetase, phosphoribosylaminoimidazole synthetase
	ENSGALG00000036677	ITSN1	1:106830197-106917416	intersectin 1
	ENSGALG00000016020	CLIC6	1:107322493-107332064	chloride intracellular channel 6
	ENSGALG00000016022	RUNX1	1:107358560-107506805	runt-related transcription factor 1
	ENSGALG00000034932	BACE2	1:110162856-110213264	beta-secretase 2
	ENSGALG00000040189	RIPK4	1:110342171-110362181	receptor interacting serine/threonine kinase 4
	ENSGALG00000016245	BCOR	1:113671430-113729288	BCL6 corepressor
	ENSGALG00000016990	LRCH1	1:169520649-169643009	leucine rich repeats and calponin homology domain containing 1
	ENSGALG00000019077	SPATA13	1:178515945-178724914	spermatogenesis associated 13
	ENSGALG00000017118	MIPEP	1:178737986-178812572	mitochondrial intermediate peptidase
	ENSGALG00000017122	SGCG	1:178989722-179102539	sarcoglycan gamma
	ENSGALG00000017227	SLC36A4	1:187334925-187443112	solute carrier family 36 member 4
	ENSGALG00000047652	ENSGALG00000047652	1:190729172-190799934	-
	ENSGALG00000042992	DLG2	1:190815780-191167322	discs large MAGUK scaffold protein 2
	ENSGALG00000033966	TENM4	1:193461898-193803700	teneurin transmembrane protein 4
	ENSGALG00000017262	NARS2	1:193877713-193930403	asparaginyl-tRNA synthetase 2, mitochondrial (putative)
	ENSGALG00000005487	CCDC12	2:3896895-3930891	coiled-coil domain containing 12
	ENSGALG00000039120	NBEAL2	2:3930912-3957545	neurobeachin like 2
	ENSGALG00000007877	PIP4K2A	2:17544486-17645198	phosphatidylinositol-5-phosphate 4-kinase type 2 alpha
	ENSGALG00000007892	SPAG6	2:17695373-17728029	sperm associated antigen 6
	ENSGALG00000007914	DNAJC1	2:17823830-17951910	DnaJ heat shock protein family (Hsp40) member C1
	ENSGALG00000008591	CACNB2	2:19119896-19343839	calcium voltage-gated channel auxiliary subunit beta 2
	ENSGALG00000028304	MMR1L4	2:19542337-19568271	macrophage mannose receptor 1-like 4
	ENSGALG00000008704	CUBN	2:19855448-19994614	cubilin
	ENSGALG00000040891	RSU1	2:19999990-20097489	Ras suppressor protein 1
	ENSGALG00000011298	RARB	2:37462364-37785654	retinoic acid receptor beta
	ENSGALG00000011439	RBMS3	2:38854063-39545916	RNA binding motif single stranded interacting protein 3
	ENSGALG00000011465	STT3B	2:40078293-40127386	STT3B, catalytic subunit of the oligosaccharyltransferase complex
	ENSGALG00000050427	OSBPL10	2:40134661-40237864	oxysterol binding protein like 10
	ENSGALG00000011484	CMTM8	2:40304543-40340905	CKLF like MARVEL transmembrane domain containing 8
	ENSGALG00000029235	CPNE4	2:41858803-42075903	copine 4
	ENSGALG00000035068	DNAJC13	2:42198570-42245119	DnaJ heat shock protein family (Hsp40) member C13
	ENSGALG00000036412	TMEM108	2:42447408-42553652	transmembrane protein 108
	ENSGALG00000032316	CDV3	2:42576015-42583429	CDV3 homolog
	ENSGALG00000012732	PHACTR1	2:62237702-62532964	phosphatase and actin regulator 1
	ENSGALG00000014793	DLGAP1	2:100491423-100845080	discs, large (Drosophila) homolog-associated protein 1-like
	ENSGALG00000003841	DGKK	4:1834265-1850149	diacylglycerol kinase kappa
	ENSGALG00000041900	DLG3	4:2475257-2530889	discs large MAGUK scaffold protein 3
	ENSGALG00000010781	GLRA3	4:43851693-43924374	glycine receptor alpha 3
	ENSGALG00000052043	DOK7	4:81866599-81890162	docking protein 7
	ENSGALG00000033675	BAHD1	5:1072537-1085377	bromo adjacent homology domain containing 1
	ENSGALG00000006401	OSBPL5	5:13094418-13254458	oxysterol binding protein like 5
	ENSGALG00000006407	LOC378902	5:13256269-13266308	death domain-containing tumor necrosis factor receptor superfamily member 23
	ENSGALG00000006427	CARS	5:13266596-13301342	cysteinyl-tRNA synthetase
	ENSGALG00000006799	AP2A2	5:15307816-15350714	adaptor related protein complex 2 alpha 2 subunit
	ENSGALG00000032289	IKZF5	6:32387130-32455794	IKAROS family zinc finger 5
	ENSGALG00000010490	DPYSL4	6:35825229-35837369	dihydropyrimidinase like 4
	ENSGALG00000010493	INPP5A	6:36003362-36214463	inositol polyphosphate-5-phosphatase A
	ENSGALG00000003126	ERBB4	7:3087685-3490215	erb-b2 receptor tyrosine kinase 4
	ENSGALG00000027492	TEDC1	8:4306671-4368453	chromosome 8 open reading frame, human C14orf80
	ENSGALG00000033328	PACS2	8:4465927-4530748	phosphofurin acidic cluster sorting protein 2
	ENSGALG00000002922	NOTCH2	8:4546230-4625309	notch 2
	ENSGALG00000004273	RALGPS2	8:6682209-6791752	Ral GEF with PH domain and SH3 binding motif 2
	ENSGALG00000008780	CTBS	8:16940149-16946646	chitobiase
	ENSGALG00000027561	GNG5	8:16965972-16968953	G protein subunit gamma 5
	ENSGALG00000028790	DNASE2B	8:16993720-17017021	deoxyribonuclease 2 beta
	ENSGALG00000008834	LOC101747367	8:17005989-17013371	uricase-like
	ENSGALG00000008835	THAP10	8:17017291-17029086	THAP domain containing 10
	ENSGALG00000048879	THAP10	8:17017299-17020087	sterile alpha motif domain containing 13
	ENSGALG00000028530	PRKACB	8:17038653-17105179	protein kinase cAMP-activated catalytic subunit beta
	ENSGALG00000008850	TTLL7	8:17124650-17182287	tubulin tyrosine ligase like 7
	ENSGALG00000010934	PATJ	8:27673703-27808047	PATJ, crumbs cell polarity complex component
	ENSGALG00000023670	NAALADL2	9:18476287-18824985	N-acetylated alpha-linked acidic dipeptidase like 2
	ENSGALG00000032577	MECOM	9:20136600-20436791	MDS1 and EVI1 complex locus
	ENSGALG00000045246	GOLIM4	9:20661690-20687366	golgi integral membrane protein 4
	ENSGALG00000009468	LOC425001	9:20664119-20716340	uncharacterized LOC425001
	ENSGALG00000005377	WWOX	11:14060228-14531588	WW domain containing oxidoreductase
	ENSGALG00000026258	MAF	11:14531508-14691257	MAF bZIP transcription factor
	ENSGALG00000005249	BICD2	12:7222115-7298893	BICD cargo adaptor 2
	ENSGALG00000005332	CACNA1D	12:7450925-7616503	calcium voltage-gated channel subunit alpha1 D
	ENSGALG00000005400	CACNA2D3	12:7720781-8130930	calcium voltage-gated channel auxiliary subunit alpha2delta 3
	ENSGALG00000002831	SH3PXD2B	13:9572001-9637277	SH3 and PX domains 2B
	ENSGALG00000002863	ERGIC1	13:9797415-9852537	endoplasmic reticulum-golgi intermediate compartment 1
	ENSGALG00000002893	STC2	13:9947853-9957394	stanniocalcin 2
	ENSGALG00000039995	BOD1	13:10056312-10061282	biorientation of chromosomes in cell division 1
	ENSGALG00000007762	CREBBP	14:12891875-12969501	CREB binding protein
	ENSGALG00000006197	CSNK2A1	20:9935277-9957940	casein kinase 2 alpha 1
	ENSGALG00000007771	FAM210B	20:12027572-12032765	family with sequence similarity 210 member B
	ENSGALG00000030821	CBLN3	20:12108431-12112972	cerebellin 3 precursor
	ENSGALG00000013879	TIA1	22:4127112-4138607	TIA1 cytotoxic granule associated RNA binding protein
	ENSGALG00000000476	LRRTM4	22:4410028-4620737	leucine rich repeat transmembrane neuronal 4
	ENSGALG00000039497	TFAP2E	23:4435349-4450593	transcription factor AP-2 epsilon
	ENSGALG00000001442	OPCML	24:2144948-2396494	opioid binding protein/cell adhesion molecule like
	ENSGALG00000000745	SLC26A9	26:2324250-2343007	solute carrier family 26 member 9
	ENSGALG00000000816	SRGAP2	26:2390184-2469702	SLIT-ROBO Rho GTPase activating protein 2
	ENSGALG00000000498	ACE	27:5066557-5082805	angiotensin I converting enzyme
	ENSGALG00000000505	KCNH6	27:5090432-5118510	potassium voltage-gated channel subfamily H member 6
	ENSGALG00000000596	CDC27	27:5259680-5286482	cell division cycle 27
BW	ENSGALG00000029379	BRD1	1:18927212-18992907	bromodomain containing 1
	ENSGALG00000054273	RASSF8	1:67533838-67569588	Ras association domain family member 8
	ENSGALG00000014071	ITPR2	1:67659344-67921693	inositol 1,4,5-trisphosphate receptor type 2
	ENSGALG00000014084	FGFR1OP2	1:67983476-67994798	FGFR1 oncogene partner 2
	ENSGALG00000027435	MED21	1:68016636-68024282	mediator complex subunit 21
	ENSGALG00000031932	AGPAT3	1:111540937-111555286	1-acylglycerol-3-phosphate O-acyltransferase 3
	ENSGALG00000016217	KDM6A	1:112149411-112296680	lysine demethylase 6A
	ENSGALG00000016281	DMD	1:116192489-117253225	dystrophin
	ENSGALG00000016880	UBAC2	1:145983298-146096273	UBA domain containing 2
	ENSGALG00000016883	DOCK9	1:146109887-146227739	dedicator of cytokinesis 9
	ENSGALG00000019114	CLDN10	1:147451550-147510983	claudin 10
	ENSGALG00000017106	ATP8A2	1:178053268-178362187	ATPase phospholipid transporting 8A2
	ENSGALG00000042992	DLG2	1:190815780-191167322	orthologs from vertebrates
	ENSGALG00000032681	SYTL2	1:191554511-191595817	synaptotagmin like 2
	ENSGALG00000039037	PICALM	1:191633098-191693907	phosphatidylinositol binding clathrin assembly protein
	ENSGALG00000005517	KIF9	2:4025276-4046080	kinesin family member 9
	ENSGALG00000006173	XYLB	2:6172986-6255970	xylulokinase
	ENSGALG00000030054	PTPRN2	2:8874767-9429088	protein tyrosine phosphatase, receptor type N2
	ENSGALG00000006652	DIP2C	2:9990437-10275976	disco interacting protein 2 homolog C
	ENSGALG00000006797	ADARB2	2:10527604-10822309	adenosine deaminase, RNA specific B2 (inactive)
	ENSGALG00000007408	MPP7	2:15436178-15577480	membrane palmitoylated protein 7
	ENSGALG00000007417	ODAD2	2:15599282-15670561	armadillo repeat containing 4
	ENSGALG00000007426	MKX	2:15687491-15728548	mohawk homeobox
	ENSGALG00000007435	RAB18	2:15786146-15799233	RAB18, member RAS oncogene family
	ENSGALG00000030081	SKAP2	2:32392815-32502297	src kinase associated phosphoprotein 2
	ENSGALG00000035068	DNAJC13	2:42198570-42245119	DnaJ heat shock protein family (Hsp40) member C13
	ENSGALG00000037203	CTNNB1	2:43386278-43407735	catenin beta 1
	ENSGALG00000038733	TRAK1	2:43663532-43767508	trafficking kinesin protein 1
	ENSGALG00000029788	CCK	2:43773646-43778740	cholecystokinin
	ENSGALG00000012700	RNF182	2:60644514-60667750	ring finger protein 182
	ENSGALG00000046032	CD83	2:60692920-60705622	CD83 molecule
	ENSGALG00000012702	JARID2	2:61065775-61271210	jumonji and AT-rich interaction domain containing 2
	ENSGALG00000019551	OVALY	2:67700354-67711715	ovalbumin-related protein Y (SERPINB14B)
	ENSGALG00000012941	CDH12	2:73025298-73384586	cadherin 12
	ENSGALG00000036097	CDH18	2:74190751-74441847	cadherin 18
	ENSGALG00000013155	LOC420965	2:85442153-85618905	poly(rC) binding protein 2
	ENSGALG00000013575	IFI6	2:89717661-89722211	interferon alpha inducible protein 6
	ENSGALG00000028821	GLIPR2	2:89742579-89767957	GLI pathogenesis related 2
	ENSGALG00000013591	BLOC1S4	2:89775663-89781385	biogenesis of lysosomal organelles complex 1 subunit 4
	ENSGALG00000013598	SCGN	2:89883629-89906746	secretagogin, EF-hand calcium binding protein
	ENSGALG00000035429	XKR4	2:110760621-110984213	XK related 4
	ENSGALG00000031835	TMEM68	2:111010166-111029857	transmembrane protein 68
	ENSGALG00000030767	LOC421125	2:111032635-111051679	transmembrane protein 68-like
	ENSGALG00000015407	PLAG1	2:111237295-111284428	PLAG1 zinc finger
	ENSGALG00000015416	SDR16C5	2:111306864-111320818	short chain dehydrogenase/reductase family 16C, member 5
	ENSGALG00000015450	RAB2A	2:112818627-112860948	RAB2A, member RAS oncogene family
	ENSGALG00000041179	ENSGALG00000041179	2:127950434-128016215	-
	ENSGALG00000034377	SLC30A8	2:135661556-135682093	solute carrier family 30 member 8
	ENSGALG00000039013	EXT1	2:135873550-136036349	exostosin glycosyltransferase 1
	ENSGALG00000030059	NTAQ1	2:138039774-138050569	WDYHV motif containing 1
	ENSGALG00000036418	ANXA13	2:138127619-138151268	annexin A13
	ENSGALG00000033783	FER1L6	2:138205878-138288568	fer-1 like family member 6
	ENSGALG00000036456	TRIB1	2:138859505-138862431	tribbles pseudokinase 1
	ENSGALG00000037014	TSNARE1	2:146916969-147397126	t-SNARE domain containing 1
	ENSGALG00000008195	NPHP1	3:3072614-3092030	nephrocystin 1
	ENSGALG00000009303	ENAH	3:17438558-17480222	enabled homolog (Drosophila)
	ENSGALG00000010055	DAAM2	3:28856440-29039975	dishevelled associated activator of morphogenesis 2
	ENSGALG00000010448	LTBP1	3:31248689-31430389	latent transforming growth factor beta binding protein 1
	ENSGALG00000011562	PRKN	3:44583493-45261117	parkin RBR E3 ubiquitin protein ligase
	ENSGALG00000011571	AGPAT4	3:45283852-45353246	1-acylglycerol-3-phosphate O-acyltransferase 4
	ENSGALG00000016362	SH3YL1	3:91875015-91915377	SH3 and SYLF domain containing 1
	ENSGALG00000016363	ACP1	3:91915385-91937137	acid phosphatase 1, soluble
	ENSGALG00000016509	IFT172	3:104340995-104374512	intraflagellar transport 172
	ENSGALG00000028032	MSRA	3:106426632-106687390	methionine sulfoxide reductase A
	ENSGALG00000007470	POLR1D	4:11170881-11177013	RNA polymerase I and III subunit D
	ENSGALG00000007788	ABCB7	4:12513106-12540210	ATP binding cassette subfamily B member 7
	ENSGALG00000007800	ZDHHC15	4:12579038-12598950	zinc finger DHHC-type containing 15
	ENSGALG00000007843	ATRX	4:12808926-12883679	alpha thalassemia/mental retardation syndrome X-linked
	ENSGALG00000007936	PGK2	4:12938400-12949670	phosphoglycerate kinase 2
	ENSGALG00000011476	SEPTIN11	4:49658327-49708196	septin 11
	ENSGALG00000038433	SPON2	4:84851297-84898911	spondin 2
	ENSGALG00000030151	LUZP2	5:1329073-1496599	leucine zipper protein 2
	ENSGALG00000004085	ZDHHC13	5:1906529-1919803	zinc finger DHHC-type containing 13
	ENSGALG00000003999	NAV2	5:1958644-2261543	neuron navigator 2
	ENSGALG00000003958	PRMT3	5:2270331-2405844	protein arginine methyltransferase 3
	ENSGALG00000012136	MPPED2	5:4822409-4942957	metallophosphoesterase domain containing 2
	ENSGALG00000037138	KCNQ1	5:13429698-13749553	potassium voltage-gated channel subfamily Q member 1
	ENSGALG00000006521	TRPM5	5:13772652-13806760	transient receptor potential cation channel, subfamily M, member 5
	ENSGALG00000054379	TSPAN32	5:13850453-13867499	tetraspanin 32
	ENSGALG00000006837	TSPAN4	5:15478170-15870938	tetraspanin 4
	ENSGALG00000026846	JMJD7	5:25361036-25367794	jumonji domain containing 7
	ENSGALG00000008727	PLA2G4B	5:25395587-25420105	phospholipase A2 group IVB
	ENSGALG00000008940	SPTBN5	5:25427166-25520280	spectrin beta, non-erythrocytic 5
	ENSGALG00000008950	EHD4	5:25532127-25551896	EH domain containing 4
	ENSGALG00000045796	LOC423226	5:25554599-25572134	phospholipase A2 group IVE-like 7
	ENSGALG00000008991	VPS39	5:25804196-25827301	VPS39, HOPS complex subunit
	ENSGALG00000009036	GANC	5:25852299-25871820	glucosidase alpha, neutral C
	ENSGALG00000009176	TTBK2	5:26132388-26166104	tau tubulin kinase 2
	ENSGALG00000009249	UBR1	5:26214323-26270727	ubiquitin protein ligase E3 component n-recognin 1
	ENSGALG00000009260	TMEM62	5:26271724-26291686	transmembrane protein 62
	ENSGALG00000028568	DNAL1	5:26378790-26392403	dynein axonemal light chain 1
	ENSGALG00000009300	NUMB	5:26429499-26522602	NUMB, endocytic adaptor protein
	ENSGALG00000009338	ZFYVE1	5:26653986-26676965	zinc finger FYVE-type containing 1
	ENSGALG00000009352	DPF3	5:26716366-26875132	double PHD fingers 3
	ENSGALG00000009368	RGS6	5:26908701-27134788	regulator of G-protein signaling 6
	ENSGALG00000009381	SIPA1L1	5:27178967-27244842	signal induced proliferation associated 1 like 1
	ENSGALG00000037326	MAP3K9	5:27522846-27570512	mitogen-activated protein kinase kinase kinase 9
	ENSGALG00000017652	TTC9	5:27601429-27628557	tetratricopeptide repeat domain 9
	ENSGALG00000009387	SYNJ2BP	5:27699720-27751679	synaptojanin 2 binding protein
	ENSGALG00000020449	COX16	5:27754919-27793755	COX16, cytochrome c oxidase assembly homolog
	ENSGALG00000009400	SLC8A3	5:27839047-27917728	solute carrier family 8 member A3
	ENSGALG00000010118	MIPOL1	5:37181549-37355992	mirror-image polydactyly 1
	ENSGALG00000010189	MIA2	5:37829239-37858026	melanoma inhibitory activity 2
	ENSGALG00000010193	ZNF410	5:37880445-37899754	zinc finger protein 410
	ENSGALG00000010232	VRTN	5:38084164-38090330	vertebrae development associated
	ENSGALG00000052892	PROX2	5:38294071-38295594	prospero homeobox 2
	ENSGALG00000025862	TMEM26	6:9221188-9235876	transmembrane protein 26
	ENSGALG00000032289	IKZF5	6:32387130-32455794	IKAROS family zinc finger 5
	ENSGALG00000043307	HIBCH	7:187764-224770	3-hydroxyisobutyryl-CoA hydrolase
	ENSGALG00000034011	PMS1	7:292975-334171	PMS1 homolog 1, mismatch repair system component
	ENSGALG00000037727	OSGEPL1	7:340287-351967	O-sialoglycoprotein endopeptidase like 1
	ENSGALG00000002594	TFPI	7:999492-1117976	tissue factor pathway inhibitor
	ENSGALG00000002632	CALCRL	7:1118003-1183599	calcitonin receptor like receptor
	ENSGALG00000002646	FAM171B	7:1316651-1326910	family with sequence similarity 171 member B
	ENSGALG00000002655	ITGAV	7:1348987-1399109	integrin subunit alpha V
	ENSGALG00000041857	ZC3H15	7:1406701-1418831	zinc finger CCCH-type containing 15
	ENSGALG00000042645	PARD3B	7:12763689-13129732	par-3 family cell polarity regulator beta
	ENSGALG00000011630	GLI2	7:25779538-25958144	GLI family zinc finger 2
	ENSGALG00000011635	TFCP2L1	7:26038309-26066954	transcription factor CP2 like 1
	ENSGALG00000012536	GALNT13	7:35658764-35725602	polypeptide N-acetylgalactosaminyltransferase 13
	ENSGALG00000002922	NOTCH2	8:4546230-4625309	notch 2
	ENSGALG00000003438	NUF2	8:5837470-5849103	NUF2, NDC80 kinetochore complex component
	ENSGALG00000003510	UCK2	8:5888634-5903888	uridine-cytidine kinase 2
	ENSGALG00000026263	RGS8	8:5960767-5974556	regulator of G-protein signaling 8
	ENSGALG00000033535	RGS16	8:5981547-5987489	regulator of G-protein signaling 16
	ENSGALG00000006237	PKN2	8:15570672-15620490	protein kinase N2
	ENSGALG00000002374	SLC9A9	9:10871026-11044696	solute carrier family 9 member A9
	ENSGALG00000032577	MECOM	9:20136600-20436791	MDS1 and EVI1 complex locus
	ENSGALG00000009458	LOC424998	9:20477304-20626551	multiple EGF-like-domains 6-like
	ENSGALG00000045246	GOLIM4	9:20661690-20687366	golgi integral membrane protein 4
	ENSGALG00000009468	LOC425001	9:20664119-20716340	uncharacterized LOC425001
	ENSGALG00000009470	SERPINI1	9:20725151-20764204	serpin family I member 1
	ENSGALG00000028207	ZBBX	9:20824691-20838810	zinc finger B-box domain containing
	ENSGALG00000039468	SCHIP1	9:22422446-22447957	schwannomin interacting protein 1
	ENSGALG00000010269	KCNAB1	9:23040155-23068606	potassium voltage-gated channel subfamily A member regulatory beta subunit 1
	ENSGALG00000004945	SLC12A1	10:10537715-10583316	solute carrier family 12 member 1
	ENSGALG00000006840	AKAP13	10:14421016-14484749	A-kinase anchoring protein 13
	ENSGALG00000005377	WWOX	11:14060228-14531588	WW domain containing oxidoreductase
	ENSGALG00000026258	MAF	11:14531508-14691257	MAF bZIP transcription factor
	ENSGALG00000001849	BSN	12:2917890-2962756	bassoon presynaptic cytomatrix protein
	ENSGALG00000002203	FGF18	13:3919090-4012490	fibroblast growth factor 18
	ENSGALG00000053961	RANBP17	13:4064273-4194245	RAN binding protein 17
	ENSGALG00000040205	ENSGALG00000040205	13:4183048-4211094	-
	ENSGALG00000002152	GABRP	13:4235928-4257273	gamma-aminobutyric acid type A receptor pi subunit
	ENSGALG00000002132	KCNIP1	13:4271443-4451078	potassium voltage-gated channel interacting protein 1
	ENSGALG00000001768	TENM2	13:5570216-6186858	teneurin transmembrane protein 2
	ENSGALG00000001383	HTR4	13:8938645-9038296	5-hydroxytryptamine receptor 4
	ENSGALG00000002846	NEURL1B	13:9642877-9751876	neuralized E3 ubiquitin protein ligase 1B
	ENSGALG00000002893	STC2	13:9947853-9957394	stanniocalcin 2
	ENSGALG00000028602	HMP19	13:10211261-10285881	HMP19 protein
	ENSGALG00000042994	DDX41	13:10892512-10899511	DEAD-box helicase 41
	ENSGALG00000004320	FAT2	13:13664153-13701069	FAT atypical cadherin 2
	ENSGALG00000004496	TNIP1	13:13753105-13762545	TNFAIP3 interacting protein 1
	ENSGALG00000004420	SDK1	14:3925849-4284907	sidekick cell adhesion molecule 1
	ENSGALG00000004436	CYP3A4	14:4288119-4299512	cytochrome P450 family 3 subfamily A member 4
	ENSGALG00000004449	CYP3A5	14:4323045-4332386	cytochrome P450 family 3 subfamily A member 5
	ENSGALG00000004460	FOXK1	14:4353687-4396536	forkhead box K1
	ENSGALG00000007307	USP7	14:10319365-10384016	ubiquitin specific peptidase 7
	ENSGALG00000038325	CORO7	14:13094421-13131792	coronin 7
	ENSGALG00000029820	NMRAL1	14:13144055-13148979	NmrA like redox sensor 1
	ENSGALG00000030877	CLUAP1	14:13166921-13222048	clusterin associated protein 1
	ENSGALG00000003120	NCOR2	15:4858160-5021986	nuclear receptor corepressor 2
	ENSGALG00000008859	WDR31	17:1828839-1835807	WD repeat domain 31
	ENSGALG00000008857	PRPF4	17:1836504-1844590	pre-mRNA processing factor 4
	ENSGALG00000008844	SLC31A1	17:1846199-1870295	solute carrier family 31 member 1
	ENSGALG00000008736	PNPLA7	17:1953840-2069709	patatin like phospholipase domain containing 7
	ENSGALG00000007186	TMEM268	17:2882867-2987652	transmembrane protein 268
	ENSGALG00000039990	TNC	17:3013995-3098173	tenascin C
	ENSGALG00000007079	PAPPA	17:3365148-3582266	pappalysin 1
	ENSGALG00000007038	ASTN2	17:3593160-3854597	astrotactin 2
	ENSGALG00000006958	COL27A1	17:5031761-5159465	collagen type XXVII alpha 1 chain
	ENSGALG00000005095	SLC25A25	17:5166891-5181671	solute carrier family 25 member 25
	ENSGALG00000003928	LHX3	17:8343801-8349412	LIM homeobox 3
	ENSGALG00000003227	RAB11FIP4	18:6309446-6396232	RAB11 family interacting protein 4 (class II)
	ENSGALG00000025950	PRKCA	18:7314859-7428270	protein kinase C alpha
	ENSGALG00000005745	YTHDF1	20:8701743-8714334	YTH N6-methyladenosine RNA binding protein 1
	ENSGALG00000001229	SKI	21:1681755-1772379	SKI proto-oncogene
	ENSGALG00000013642	KAZN	21:4968293-5020062	kazrin, periplakin interacting protein
	ENSGALG00000003641	KAT6A	22:2982759-3009704	lysine acetyltransferase 6A
	ENSGALG00000050615	CKAP2L	22:5164192-5171047	cytoskeleton associated protein 2 like
	ENSGALG00000000615	NWD1	23:678435-689421	NACHT and WD repeat domain containing 1
	ENSGALG00000027365	HIVEP3	23:919640-1029021	human immunodeficiency virus type I enhancer binding protein 3
	ENSGALG00000001946	RSPO1	23:3864606-3877239	R-spondin 1
	ENSGALG00000030027	MCAM	24:4240693-4250430	melanoma cell adhesion molecule
	ENSGALG00000029077	CBL	24:4255942-4287074	Cbl proto-oncogene
	ENSGALG00000006969	USP28	24:4453214-4474869	ubiquitin specific peptidase 28
	ENSGALG00000038540	ZBTB32	24:4498522-4569876	zinc finger and BTB domain containing 32
	ENSGALG00000001330	ATP5MC1	27:6115324-6117913	ATP synthase, H+ transporting, mitochondrial Fo complex subunit C1
	ENSGALG00000001773	RFX2	28:1679119-1722626	regulatory factor X2
	ENSGALG00000029343	TGM2	32:67698-70052	transglutaminase 2
AH	ENSGALG00000041564	MAN1A2	1:77147561-77281468	mannosidase alpha class 1A member 2
	ENSGALG00000016221	EFHC2	1:112372336-112431837	EF-hand domain containing 2
	ENSGALG00000016285	GK2	1:116059996-116093676	glycerol kinase 2
	ENSGALG00000049165	ENSGALG00000049165	1:148079071-148456368	-
	ENSGALG00000016908	PCDH9	1:160443682-160632766	protocadherin 9
	ENSGALG00000041263	DCLK1	1:174079522-174312779	doublecortin like kinase 1
	ENSGALG00000017167	SLC35F2	1:181760889-181778160	solute carrier family 35 member F2
	ENSGALG00000007140	NRP1	2:13897935-14004606	neuropilin 1
	ENSGALG00000007331	SVIL	2:14681633-14783967	supervillin
	ENSGALG00000007356	MAP3K8	2:15014348-15032488	mitogen-activated protein kinase kinase kinase 8
	ENSGALG00000035281	WAC	2:15339469-15395461	WW domain containing adaptor with coiled-coil
	ENSGALG00000035068	DNAJC13	2:42198570-42245119	DnaJ heat shock protein family (Hsp40) member C13
	ENSGALG00000012730	GFOD1	2:62136946-62200155	glucose-fructose oxidoreductase domain containing 1
	ENSGALG00000012732	PHACTR1	2:62237702-62532964	phosphatase and actin regulator 1
	ENSGALG00000013060	ADCY2	2:79237722-79440729	adenylate cyclase 2
	ENSGALG00000013061	PAPD7	2:79701901-79758138	poly(A) RNA polymerase D7, non-canonical
	ENSGALG00000013064	NSUN2	2:79786750-79803207	NOP2/Sun RNA methyltransferase family member 2
	ENSGALG00000032975	UBE2QL1	2:79827645-79844144	ubiquitin conjugating enzyme E2 Q family like 1
	ENSGALG00000047701	C7orf57	2:79926460-79933295	chromosome 2 open reading frame, human C7orf57
	ENSGALG00000044261	ENSGALG00000044261	2:79958281-79987894	-
	ENSGALG00000054253	ENSGALG00000054253	2:79958281-79989161	-
	ENSGALG00000013079	ENSGALG00000013079	2:80073338-80135176	-
	ENSGALG00000046875	ENSGALG00000046875	2:80113068-80135177	-
	ENSGALG00000008195	NPHP1	3:3072614-3092030	nephrocystin 1
	ENSGALG00000008257	MERTK	3:3201470-3222450	MER proto-oncogene, tyrosine kinase
	ENSGALG00000046358	FBLN7	3:3223813-3229644	fibulin 7
	ENSGALG00000008269	ZC3H8	3:3236158-3265532	zinc finger CCCH-type containing 8
	ENSGALG00000010341	XPO5	3:31002023-31029729	exportin 5
	ENSGALG00000010435	RASGRP3	3:31182830-31220795	RAS guanyl releasing protein 3
	ENSGALG00000016412	MBOAT2	3:95942849-96033545	membrane bound O-acyltransferase domain containing 2
	ENSGALG00000016487	LDAH	3:101927863-102036252	lipid droplet associated hydrolase
	ENSGALG00000016491	APOB	3:102199405-102233660	apolipoprotein B
	ENSGALG00000016492	TDRD15	3:102274603-102281938	tudor domain containing 15
	ENSGALG00000030718	ENSGALG00000030718	4:13177222-13181501	-
	ENSGALG00000008107	IRS4	4:13876602-13898001	insulin receptor substrate 4
	ENSGALG00000053028	ENSGALG00000053028	4:14021011-14067749	-
	ENSGALG00000008408	GAB3	4:14256173-14306628	GRB2 associated binding protein 3
	ENSGALG00000033675	BAHD1	5:1072537-1085377	bromo adjacent homology domain containing 1
	ENSGALG00000045185	KNL1	5:1160612-1170940	kinetochore scaffold 1
	ENSGALG00000030151	LUZP2	5:1329073-1496599	leucine zipper protein 2
	ENSGALG00000004362	MRPL21	5:1655877-1673814	mitochondrial ribosomal protein L21
	ENSGALG00000004300	PTDSS2	5:1720111-1756043	phosphatidylserine synthase 2
	ENSGALG00000006681	BRSK1	5:14526605-14822859	BR serine/threonine kinase 1
	ENSGALG00000044418	ENSGALG00000044418	5:14892238-14898052	-
	ENSGALG00000031737	MUC5ACL	5:14975993-15006369	mucin 5AC like
	ENSGALG00000006799	AP2A2	5:15307816-15350714	adaptor related protein complex 2 alpha 2 subunit
	ENSGALG00000006830	CHID1	5:15355511-15461654	chitinase domain containing 1
	ENSGALG00000007948	LRRC4C	5:20745722-21182056	leucine rich repeat containing 4C
	ENSGALG00000037968	API5	5:21645014-21658978	apoptosis inhibitor 5
	ENSGALG00000036787	HSD17B12	5:21812534-21884849	hydroxysteroid (17-beta) dehydrogenase 12
	ENSGALG00000041309	ALKBH3	5:21884897-21900048	alkB homolog 3, alpha-ketoglutaratedependent dioxygenase
	ENSGALG00000038217	CD82	5:22211473-22245391	CD82 molecule
	ENSGALG00000008053	PRDM11	5:22505245-22544625	PR/SET domain 11
	ENSGALG00000037220	ASTL	5:22587180-22599063	astacin like metalloendopeptidase
	ENSGALG00000008347	ATG13	5:23721124-23734856	autophagy related 13
	ENSGALG00000008358	AMBRA1	5:23743965-23868998	autophagy and beclin 1 regulator 1
	ENSGALG00000002624	BMS1	6:5785245-5805815	Gallus gallus BMS1, ribosome biogenesis factor (BMS1), mRNA.
	ENSGALG00000043826	ANXA11	6:5877972-5897241	annexin A11
	ENSGALG00000008883	TCF7L2	6:28006744-28178462	transcription factor 7-like 2 (T-cell specific, HMG-box)
	ENSGALG00000011655	IQCB1	7:26299421-26318288	IQ motif containing B1
	ENSGALG00000003893	XPR1	8:6212265-6287512	xenotropic and polytropic retrovirus receptor 1
	ENSGALG00000045795	ENSGALG00000045795	8:20919007-20982770	-
	ENSGALG00000010109	RNF220	8:21031854-21081679	ring finger protein 220
	ENSGALG00000010478	STIL	8:22273447-22290927	SCL/TAL1 interrupting locus
	ENSGALG00000021171	LOC415478	10:12742813-12791419	transmembrane protein 2-like
	ENSGALG00000006420	ABHD17C	10:12796230-12826671	abhydrolase domain containing 17C
	ENSGALG00000003806	RHOA	12:3243952-3262378	ras homolog family member A
	ENSGALG00000007332	PRICKLE2	12:14033841-14122269	prickle planar cell polarity protein 2
	ENSGALG00000041750	ADAMTS9	12:14132885-14195481	ADAM metallopeptidase with thrombospondin type 1 motif 9
	ENSGALG00000007431	MAGI1	12:14398620-14690794	membrane associated guanylate kinase, WW and PDZ domain containing 1
	ENSGALG00000007467	SLC25A26	12:14762054-14852340	solute carrier family 25 member 26
	ENSGALG00000007483	LRIG1	12:14847918-14926384	leucine rich repeats and immunoglobulin like domains 1
	ENSGALG00000007569	KBTBD8	12:15014839-15023143	kelch repeat and BTB domain containing 8
	ENSGALG00000007596	LOC416086	12:15030285-15057873	monocarboxylate transporter 2-like
	ENSGALG00000028602	HMP19	13:10211261-10285881	HMP19 protein
	ENSGALG00000038848	MSX2	13:10514513-10519859	msh homeobox 2
	ENSGALG00000042052	PPIL2	15:859517-928110	peptidylprolyl isomerase like 2
	ENSGALG00000028354	METRNL	18:3085475-3106644	meteorin, glial cell differentiation regulator-like
	ENSGALG00000001433	B3GNTL1	18:3121259-3232611	UDP-GlcNAc:betaGal beta-1,3-N-acetylglucosaminyltransferase-like 1
	ENSGALG00000001503	TBCD	18:3231950-3341251	tubulin folding cofactor D
	ENSGALG00000001607	CYBC1	18:3496809-3506892	chromosome 18 C17orf62 homolog
	ENSGALG00000001777	MFSD11	18:4223660-4240761	major facilitator superfamily domain containing 11
	ENSGALG00000004817	GLOD4	19:7073888-7081023	glyoxalase domain containing 4
	ENSGALG00000042071	VPS53	19:7086471-7135399	VPS53, GARP complex subunit
	ENSGALG00000051549	TEX14	19:7202209-7215429	testis expressed 14, intercellular bridge forming factor
	ENSGALG00000040380	RAD51C	19:7228177-7240979	RAD51 paralog C
	ENSGALG00000005061	PPM1E	19:7304190-7308630	protein phosphatase, Mg2+/Mn2+ dependent 1E
	ENSGALG00000005084	TRIM37	19:7313633-7334393	tripartite motif containing 37
	ENSGALG00000005093	SMG8	19:7348128-7352660	SMG8 nonsense mediated mRNA decay factor
	ENSGALG00000001894	ARHGEF7L	21:2571445-2579572	rho guanine nucleotide exchange factor 7-like
	ENSGALG00000043204	PAX7	21:4449679-4535824	paired box 7
	ENSGALG00000048342	ENSGALG00000048342	22:3761442-3762290	-
	ENSGALG00000035184	SDC3	23:549584-568556	syndecan 3
	ENSGALG00000042598	PUM1	23:573168-641876	pumilio RNA binding family member 1
	ENSGALG00000000604	NKAIN1	23:650448-671379	Na+/K+ transporting ATPase interacting 1
	ENSGALG00000000618	ZCCHC17	23:688912-702716	zinc finger CCHC-type containing 17
	ENSGALG00000001502	UTP11	23:3634339-3639204	UTP11, small subunit processome component homolog (S. cerevisiae)
	ENSGALG00000001540	SF3A3	23:3668446-3675366	splicing factor 3a subunit 3
	ENSGALG00000001606	INPP5B	23:3681549-3698102	inositol polyphosphate-5-phosphatase B
	ENSGALG00000001639	MTF1	23:3697675-3711118	metal regulatory transcription factor 1
	ENSGALG00000029536	VPS11	24:77314-151086	VPS11, CORVET/HOPS core subunit
	ENSGALG00000036873	SIK2	24:89438-130728	salt inducible kinase 2
	ENSGALG00000033570	CCDC15	24:252913-269196	coiled-coil domain containing 15
	ENSGALG00000042730	STT3A	24:409708-417284	STT3A, catalytic subunit of the oligosaccharyltransferase complex
	ENSGALG00000029197	KIRREL3	24:484288-720481	kin of IRRE like 3 (Drosophila)
	ENSGALG00000001203	TMEM45B	24:1450781-1454320	transmembrane protein 45B
	ENSGALG00000001250	APLP2	24:1470296-1511525	amyloid beta precursor like protein 2
	ENSGALG00000000164	MYBPHL	26:1011100-1020640	myosin binding protein H like
	ENSGALG00000000988	EFTUD2	27:3673094-3690321	elongation factor Tu GTP binding domain containing 2
	ENSGALG00000026055	PALM	28:2849820-2864572	paralemmin
	ENSGALG00000003304	CRTC1	28:3909947-3943089	CREB regulated transcription coactivator 1
ESC	ENSGALG00000008144	COPG2	1:1619330-1638626	coatomer protein complex subunit gamma 2
	ENSGALG00000006753	ATP5C1	1:4815823-4822759	ATP synthase, H+ transporting, mitochondrial F1 complex, gamma polypeptide 1
	ENSGALG00000029379	BRD1	1:18927212-18992907	bromodomain containing 1
	ENSGALG00000008797	WASL	1:22351089-22401091	Wiskott-Aldrich syndrome like
	ENSGALG00000010311	NAV3	1:38750910-39004044	neuron navigator 3
	ENSGALG00000025735	PDE6H	1:47970260-47976073	phosphodiesterase 6H
	ENSGALG00000011738	ARHGDIB	1:47987082-47995411	Rho GDP dissociation inhibitor beta
	ENSGALG00000033589	SYN3	1:53021721-53223751	synapsin III
	ENSGALG00000039479	BPIFC	1:53270492-53286236	BPI fold containing family C, member B
	ENSGALG00000012631	PWP1	1:53343403-53357843	PWP1 homolog, endonuclein
	ENSGALG00000039595	BTBD11	1:53377416-53545431	BTB domain containing 11
	ENSGALG00000029484	RIC8B	1:53675196-53707480	RIC8 guanine nucleotide exchange factor B
	ENSGALG00000012647	RFX4	1:53713025-53802913	regulatory factor X4
	ENSGALG00000012655	POLR3B	1:53811388-53878902	RNA polymerase III subunit B
	ENSGALG00000012658	TCP11X2	1:53881515-53897895	t-complex 11 family, X-linked 2
	ENSGALG00000013022	CACNA1C	1:61134027-61599794	calcium voltage-gated channel subunit alpha1 C
	ENSGALG00000016251	TSPAN7	1:114074141-114163628	tetraspanin 7
	ENSGALG00000016268	C1HXORF59	1:114751100-115013873	chromosome 1 open reading frame, human CXORF59
	ENSGALG00000016285	GK2	1:116059996-116093676	glycerol kinase 2
	ENSGALG00000016281	DMD	1:116192489-117253225	dystrophin
	ENSGALG00000016358	PTCHD1	1:119862721-119892355	patched domain containing 1
	ENSGALG00000016922	COMMD6	1:156436746-156448252	COMM domain containing 6
	ENSGALG00000016925	TBC1D4	1:156469523-156560260	TBC1 domain family member 4
	ENSGALG00000017005	CAB39L	1:170465095-170526727	calcium binding protein 39 like
	ENSGALG00000017006	SETDB2	1:170527078-170545135	SET domain bifurcated histone lysine methyltransferase 2
	ENSGALG00000017035	COG6	1:172218067-172269368	component of oligomeric golgi complex 6
	ENSGALG00000017238	GRM5	1:189236711-189484068	glutamate receptor, metabotropic 5
	ENSGALG00000047269	TMEM135	1:189832689-189999103	transmembrane protein 135
	ENSGALG00000033966	TENM4	1:193461898-193803700	teneurin transmembrane protein 4
	ENSGALG00000054619	GAB2	1:193942684-194025658	GRB2 associated binding protein 2
	ENSGALG00000017302	SLCO2B1	1:195701721-195741913	solute carrier organic anion transporter family member 2B1
	ENSGALG00000031533	LOC107049066	1:197219745-197222528	olfactory receptor 51G2-like
	ENSGALG00000017334	DCHS1	1:197487500-197530937	dachsous cadherin-related 1
	ENSGALG00000006525	NCAPG2	2:9508795-9542249	non-SMC condensin II complex subunit G2
	ENSGALG00000006542	ESYT2	2:9553966-9621260	extended synaptotagmin 2
	ENSGALG00000039337	SH3BP5	2:41391821-41434407	SH3 domain binding protein 5
	ENSGALG00000035068	DNAJC13	2:42198570-42245119	DnaJ heat shock protein family (Hsp40) member C13
	ENSGALG00000012702	JARID2	2:61065775-61271210	jumonji and AT-rich interaction domain containing 2
	ENSGALG00000042845	ENSGALG00000042845	2:63573759-63594156	-
	ENSGALG00000033170	GMDS	2:66990175-67383301	GDP-mannose 4,6-dehydratase
	ENSGALG00000012873	SERPINB5	2:67749398-67762854	serpin family B member 5
	ENSGALG00000012885	BCL2	2:67837316-67924872	BCL2, apoptosis regulator
	ENSGALG00000013605	CARMIL1	2:89911310-90085595	capping protein regulator and myosin 1 linker 1
	ENSGALG00000014974	MIB1	2:102477248-102545888	mindbomb E3 ubiquitin protein ligase 1
	ENSGALG00000014976	GATA6	2:102638198-102654114	GATA binding protein 6
	ENSGALG00000014982	RBBP8	2:102827327-102859258	RB binding protein 8, endonuclease
	ENSGALG00000042883	VCPIP1	2:115177217-115191152	valosin containing protein interacting protein 1
	ENSGALG00000043570	SGK3	2:115207256-115264028	serum/glucocorticoid regulated kinase family, member 3
	ENSGALG00000034424	PPP1R42	2:115289879-115308471	protein phosphatase 1 regulatory subunit 42
	ENSGALG00000034751	TRPA1	2:117290673-117324784	transient receptor potential cation channel subfamily A member 1
	ENSGALG00000029678	SNX16	2:121434274-121458256	sorting nexin 16
	ENSGALG00000036938	RALYL	2:122124955-122502774	RALY RNA binding protein-like
	ENSGALG00000039499	LRRCC1	2:122586026-122605336	leucine rich repeat and coiled-coil centrosomal protein 1
	ENSGALG00000035561	CPNE3	2:123049325-123074961	copine 3
	ENSGALG00000037644	CNGB3	2:123078084-123111520	cyclic nucleotide gated channel beta 3
	ENSGALG00000032031	MMP16	2:123570466-123745959	matrix metallopeptidase 16
	ENSGALG00000043597	RAD54B	2:125967941-126027308	RAD54 homolog B (S. cerevisiae)
	ENSGALG00000037933	FSBP	2:126004801-126011030	fibrinogen silencer binding protein
	ENSGALG00000034348	ATAD2	2:138006974-138039753	ATPase family, AAA domain containing 2
	ENSGALG00000031380	DENND3	2:145987868-146024793	DENN domain containing 3
	ENSGALG00000045875	PSCA	2:148270497-148274492	glycosylphosphatidylinositol anchored high density lipoprotein binding protein 1
	ENSGALG00000046632	LOC101747868	2:148295238-148301520	ly6/PLAUR domain-containing protein 2-like
	ENSGALG00000029572	TOP1MT	2:148409192-148420799	DNA topoisomerase I mitochondrial
	ENSGALG00000034337	RHPN1	2:148431659-148455296	rhophilin Rho GTPase binding protein 1
	ENSGALG00000051798	ENSGALG00000051798	2:149411684-149429827	-
	ENSGALG00000008416	CFAP61	3:3841238-3871039	cilia and flagella associated protein 61
	ENSGALG00000008701	XDH	3:4475544-4516350	xanthine dehydrogenase
	ENSGALG00000008847	VPS54	3:10188732-10229406	VPS54, GARP complex subunit
	ENSGALG00000009932	THADA	3:25096501-25247758	THADA, armadillo repeat containing
	ENSGALG00000009958	ABCG8	3:25344295-25359387	ATP binding cassette subfamily G member 8
	ENSGALG00000009967	LRPPRC	3:25371305-25456660	leucine rich pentatricopeptide repeat containing
	ENSGALG00000009990	SRBD1	3:26195862-26317142	S1 RNA binding domain 1
	ENSGALG00000010005	EPAS1	3:26671415-26746226	endothelial PAS domain protein 1
	ENSGALG00000042797	LOC421419	3:27820731-27874634	uncharacterized LOC421419
	ENSGALG00000010048	SUPT7L	3:27919747-27934487	SPT7-like STAGA complex gamma subunit
	ENSGALG00000010050	LRFN2	3:28348991-28495437	leucine rich repeat and fibronectin type III domain containing 2
	ENSGALG00000010055	DAAM2	3:28856440-29039975	dishevelled associated activator of morphogenesis 2
	ENSGALG00000010057	KIF6	3:29057896-29196236	kinesin family member 6
	ENSGALG00000010068	KCNK17	3:29216511-29242017	potassium two pore domain channel subfamily K member 17
	ENSGALG00000034077	KCNK5	3:29310781-29341097	potassium two pore domain channel subfamily K member 5
	ENSGALG00000010078	GLP1R	3:29410438-29492850	glucagon like peptide 1 receptor
	ENSGALG00000010116	DNAH8	3:29501011-29619293	dynein axonemal heavy chain 8
	ENSGALG00000010131	BTBD9	3:29630380-29745172	BTB domain containing 9
	ENSGALG00000047908	ZFAND3	3:29786657-29916710	zinc finger AN1-type containing 3
	ENSGALG00000010145	MDGA1	3:30006735-30187312	MAM domain containing glycosylphosphatidylinositol anchor 1
	ENSGALG00000010149	CMTR1	3:30280731-30303453	cap methyltransferase 1
	ENSGALG00000043047	SOBP	3:67724491-67834185	sine oculis binding protein homolog
	ENSGALG00000015313	PDSS2	3:67850522-67962399	prenyl (decaprenyl) diphosphate synthase, subunit 2
	ENSGALG00000015338	QRSL1	3:68101830-68113781	glutaminyl-tRNA synthase (glutamine-hydrolyzing)-like 1
	ENSGALG00000015343	RTN4IP1	3:68113880-68149493	reticulon 4 interacting protein 1
	ENSGALG00000016367	SNTG2	3:92598069-92724636	syntrophin gamma 2
	ENSGALG00000016384	MYT1L	3:92994427-93120877	myelin transcription factor 1 like
	ENSGALG00000028032	MSRA	3:106426632-106687390	methionine sulfoxide reductase A
	ENSGALG00000016642	PRSS55	3:106689077-106707066	protease, serine 55
	ENSGALG00000043447	LAS1L	4:102382-128172	LAS1 like, ribosome biogenesis factor
	ENSGALG00000039615	MSN	4:147238-187944	moesin
	ENSGALG00000038728	LOC100859173	4:361731-375459	probable G-protein coupled receptor 83-like
	ENSGALG00000004127	LOC422150	4:1364735-1369925	c-X-C chemokine receptor type 3-like
	ENSGALG00000004121	LPAR4	4:1395651-1409355	lysophosphatidic acid receptor 4
	ENSGALG00000003860	MID2	4:1724355-1762986	midline 2
	ENSGALG00000004825	HDAC8	4:1879807-1888342	histone deacetylase 8
	ENSGALG00000005533	ZMYM3	4:2290629-2312885	zinc finger MYM-type containing 3
	ENSGALG00000005853	HTR2C	4:2708137-2824865	5-hydroxytryptamine receptor 2C
	ENSGALG00000030064	FYTTD1L	4:2904832-2916879	forty-two-three domain containing 1-like
	ENSGALG00000006439	ARHGEF6	4:4374897-4404306	Rac/Cdc42 guanine nucleotide exchange factor 6
	ENSGALG00000006508	FGF13	4:4750152-4964186	fibroblast growth factor 13
	ENSGALG00000007570	LOC430697	4:11440335-11449639	Kruppel-like factor 5-like
	ENSGALG00000041226	RRAGA	4:11471654-11485646	Ras related GTP binding A
	ENSGALG00000007656	HOXCDX1L	4:12082701-12098482	homeobox protein CDX-1-like
	ENSGALG00000007952	AMOT	4:12977246-13012349	angiomotin
	ENSGALG00000053595	CXXC4	4:38979231-39067086	CXXC finger protein 4
	ENSGALG00000010596	TACR3	4:39167827-39202586	tachykinin receptor 3
	ENSGALG00000010601	UFSP2	4:39244685-39256258	UFM1 specific peptidase 2
	ENSGALG00000010610	SNX25	4:39265386-39318627	sorting nexin 25
	ENSGALG00000010628	ACSL1	4:39432686-39469690	acyl-CoA synthetase long-chain family member 1
	ENSGALG00000020210	CENPU	4:39471077-39483120	centromere protein U
	ENSGALG00000010636	PRIMPOL	4:39481425-39497440	primase and DNA directed polymerase
	ENSGALG00000010642	IRF2	4:39520122-39561578	interferon regulatory factor 2
	ENSGALG00000010645	ENPP6	4:39577144-39603215	ectonucleotide pyrophosphatase/phosphodiesterase 6
	ENSGALG00000010646	STOX2	4:39615025-39740111	storkhead box 2
	ENSGALG00000010654	TRAPPC11	4:39750588-39775485	trafficking protein particle complex 11
	ENSGALG00000010659	ING2	4:39817848-39827168	inhibitor of growth family member 2
	ENSGALG00000030588	GALNTL6	4:42753708-43184699	polypeptide N-acetylgalactosaminyltransferase-like 6
	ENSGALG00000010744	GALNT7	4:43216401-43284221	polypeptide N-acetylgalactosaminyltransferase 7
	ENSGALG00000010769	HPGD	4:43759687-43785536	hydroxyprostaglandin dehydrogenase 15-(NAD)
	ENSGALG00000043106	WDR17	4:44309648-44347593	WD repeat domain 17
	ENSGALG00000010837	ASB5	4:44357317-44391275	ankyrin repeat and SOCS box containing 5
	ENSGALG00000010866	AREG	4:44741719-44748186	amphiregulin
	ENSGALG00000010882	G3BP2	4:44809823-44833268	G3BP stress granule assembly factor 2
	ENSGALG00000011642	ANKRD17	4:50730426-50809631	ankyrin repeat domain 17
	ENSGALG00000011680	EPHA5	4:51053219-51252071	EPH receptor A5
	ENSGALG00000012018	UGT8	4:56248208-56292940	UDP glycosyltransferase 8
	ENSGALG00000033286	ARSJ	4:56443111-56482183	arylsulfatase family member J
	ENSGALG00000015528	JAKMIP1	4:79331087-79416639	janus kinase and microtubule interacting protein 1
	ENSGALG00000015529	WFS1	4:79483567-79516954	Wolfram syndrome 1 (wolframin)
	ENSGALG00000015531	PPP2R2C	4:79530610-79704158	protein phosphatase 2 regulatory subunit Bgamma
	ENSGALG00000015538	KIAA0232	4:79788886-79853583	KIAA0232
	ENSGALG00000015554	SORCS2	4:79986601-80511445	sortilin related VPS10 domain containing receptor 2
	ENSGALG00000015687	ZFYVE28	4:82748159-82785178	zinc finger FYVE-type containing 28
	ENSGALG00000037214	ENSGALG00000037214	4:82748685-82786006	-
	ENSGALG00000037525	FGFRL1	4:85064209-85229240	fibroblast growth factor receptor-like 1
	ENSGALG00000033083	ATOH8	4:85314167-85334055	atonal bHLH transcription factor 8
	ENSGALG00000038160	POLR1A	4:85439553-85464361	RNA polymerase I subunit A
	ENSGALG00000050058	REEP1	4:85498153-85557858	receptor accessory protein 1
	ENSGALG00000015803	KDM3A	4:85573746-85600909	lysine demethylase 3A
	ENSGALG00000015809	RNF103	4:85608943-85626485	ring finger protein 103
	ENSGALG00000015902	CD8BP	4:85919110-85924985	CD8b molecule pseudogene
	ENSGALG00000015935	SMYD1	4:85957982-85980747	SET and MYND domain containing 1
	ENSGALG00000015960	RPIA	4:86172874-86187864	ribose 5-phosphate isomerase A
	ENSGALG00000015961	SUCLG1	4:86200311-86215802	succinate-CoA ligase alpha subunit
	ENSGALG00000027853	CTNNA2	4:87427085-87823826	catenin alpha 2
	ENSGALG00000015977	SMOX	4:88402221-88446642	spermine oxidase
	ENSGALG00000004085	ZDHHC13	5:1906529-1919803	zinc finger DHHC-type containing 13
	ENSGALG00000003999	NAV2	5:1958644-2261543	neuron navigator 2
	ENSGALG00000003958	PRMT3	5:2270331-2405844	protein arginine methyltransferase 3
	ENSGALG00000005353	FAR1	5:7710329-7748090	fatty acyl-CoA reductase 1
	ENSGALG00000005378	ARNTL	5:7820343-7864789	aryl hydrocarbon receptor nuclear translocator like
	ENSGALG00000005415	TEAD1	5:8004041-8091334	TEA domain transcription factor 1
	ENSGALG00000031737	MUC5ACL	5:14975993-15006369	mucin 5AC like
	ENSGALG00000006837	TSPAN4	5:15478170-15870938	tetraspanin 4
	ENSGALG00000034811	RPLP2	5:15988312-15993624	ribosomal protein lateral stalk subunit P2
	ENSGALG00000020488	C11ORF24	5:16487057-16507835	chromosome 11 open reading frame 24
	ENSGALG00000007127	FADS1	5:16924715-16934417	fatty acid desaturase 1
	ENSGALG00000007178	FADS2	5:16940926-16958072	fatty acid desaturase 2
	ENSGALG00000007217	BEST1	5:16987346-16994543	bestrophin 1
	ENSGALG00000010118	MIPOL1	5:37181549-37355992	mirror-image polydactyly 1
	ENSGALG00000026445	CALM1	5:44062715-44073491	calmodulin 1 (phosphorylase kinase, delta)
	ENSGALG00000010680	TTC7B	5:44183260-44303460	tetratricopeptide repeat domain 7B
	ENSGALG00000030580	RPS6KA5	5:44316009-44380668	ribosomal protein S6 kinase A5
	ENSGALG00000010703	DGLUCY	5:44381604-44421927	chromosome 5 C14orf159 homolog
	ENSGALG00000040156	CCDC88C	5:44452433-44535237	coiled-coil domain containing 88B
	ENSGALG00000010820	CHGA	5:45084388-45094601	chromogranin A
	ENSGALG00000034898	ITPK1	5:45101764-45230310	inositol-tetrakisphosphate 1-kinase
	ENSGALG00000053428	ENSGALG00000053428	5:45228033-45262636	-
	ENSGALG00000034735	GLUD2	6:3364213-3395369	glutamate dehydrogenase 2
	ENSGALG00000032289	IKZF5	6:32387130-32455794	IKAROS family zinc finger 5
	ENSGALG00000041417	ACADSB	6:32401514-32418773	acyl-CoA dehydrogenase, short/branched chain
	ENSGALG00000009684	GPR26	6:32678749-32691860	G protein-coupled receptor 26
	ENSGALG00000048849	CPXM2	6:32711739-32779111	carboxypeptidase X, M14 family member 2
	ENSGALG00000009738	CTBP2	6:33195329-33207599	C-terminal binding protein 2
	ENSGALG00000013685	EDRF1	6:33448529-33469510	erythroid differentiation regulatory factor 1
	ENSGALG00000038480	DHX32	6:33491715-33502673	DEAH-box helicase 32 (putative)
	ENSGALG00000041255	ADAM12	6:33533589-33704427	ADAM metallopeptidase domain 12
	ENSGALG00000052052	C10orf90	6:33715993-33779443	chromosome 6 open reading frame, human C10orf90
	ENSGALG00000042259	DOCK1	6:33870466-34118007	dedicator of cytokinesis 1
	ENSGALG00000023886	ZNF804A	7:1828066-1959021	zinc finger protein 804A
	ENSGALG00000054939	RAPH1	7:13545067-13589651	Ras association (RalGDS/AF-6) and pleckstrin homology domains 1
	ENSGALG00000008714	ABI2	7:13598813-13653730	abl interactor 2
	ENSGALG00000008730	CYP20A1	7:13668815-13681937	cytochrome P450 family 20 subfamily A member 1
	ENSGALG00000008786	NBEAL1	7:13692234-13766299	neurobeachin like 1
	ENSGALG00000008803	LOC424111	7:13788835-13797934	uncharacterized LOC424111
	ENSGALG00000008818	IDH1	7:13798294-13811022	isocitrate dehydrogenase (NADP(+)) 1, cytosolic
	ENSGALG00000008842	PIKFYVE	7:13813674-13871850	phosphoinositide kinase, FYVE-type zinc finger containing
	ENSGALG00000009012	ZNF385B	7:14842857-14976181	zinc finger protein 385B
	ENSGALG00000009031	SESTD1	7:15017686-15069511	SEC14 and spectrin domain containing 1
	ENSGALG00000009172	OSBPL6	7:15434552-15516341	oxysterol binding protein like 6
	ENSGALG00000033452	FAM134A	7:22241867-22254632	family with sequence similarity 134 member A
	ENSGALG00000029766	ITGB5	7:27871850-27912771	integrin subunit beta 5
	ENSGALG00000012045	SLC12A8	7:27987357-28007534	solute carrier family 12 member 8
	ENSGALG00000012424	GTDC1	7:33114173-33278345	glycosyltransferase like domain containing 1
	ENSGALG00000010801	TMEM61	8:25624594-25626958	transmembrane protein 61
	ENSGALG00000005788	FARP2	9:5174155-5238789	FERM, ARH/RhoGEF and pleckstrin domain protein 2
	ENSGALG00000005721	DGKG	9:5304098-5318084	diacylglycerol kinase gamma
	ENSGALG00000034860	BCHE	9:21107790-21154158	butyrylcholinesterase
	ENSGALG00000052162	PPM1L	9:22149858-22245685	protein phosphatase, Mg2+/Mn2+ dependent 1L
	ENSGALG00000009559	IFT80	9:22347523-22391052	intraflagellar transport 80
	ENSGALG00000039468	SCHIP1	9:22422446-22447957	schwannomin interacting protein 1
	ENSGALG00000009594	RARRES1	9:22591912-22599539	retinoic acid receptor responder 1
	ENSGALG00000028284	PTX3	9:22868801-22874363	pentraxin 3
	ENSGALG00000009682	VEPH1	9:22884604-22895776	ventricular zone expressed PH domain containing 1
	ENSGALG00000010269	KCNAB1	9:23040155-23068606	potassium voltage-gated channel subfamily A member regulatory beta subunit 1
	ENSGALG00000010312	PLCH1	9:23132124-23185052	phospholipase C eta 1
	ENSGALG00000010352	ARHGEF26	9:23361907-23405126	Rho guanine nucleotide exchange factor 26
	ENSGALG00000027591	TSC22D2	9:23808872-23832717	TSC22 domain family member 2
	ENSGALG00000010412	WWTR1	9:23950498-23990584	WW domain containing transcription regulator 1
	ENSGALG00000030773	CP	9:24039075-24062914	ceruloplasmin
	ENSGALG00000040089	HPS3	9:24057105-24083265	HPS3, biogenesis of lysosomal organelles complex 2 subunit 1
	ENSGALG00000002150	CPEB1	10:1793936-1820488	cytoplasmic polyadenylation element binding protein 1
	ENSGALG00000001992	PKLR	10:2035713-2053005	pyruvate kinase, liver and RBC
	ENSGALG00000001798	BBS4	10:2142296-2176785	Bardet-Biedl syndrome 4
	ENSGALG00000001412	SEMA7A	10:2987868-3010326	semaphorin 7A (John Milton Hagen blood group)
	ENSGALG00000006104	ENSGALG00000006104	10:12079844-12100380	-
	ENSGALG00000006119	SAXO2	10:12109325-12115762	stabilizer of axonemal microtubules 2
	ENSGALG00000006225	EFL1	10:12115837-12171882	elongation factor like GTPase 1
	ENSGALG00000030250	SV2B	10:14650564-14672563	synaptic vesicle glycoprotein 2B
	ENSGALG00000006871	SLCO3A1	10:14786967-14897705	solute carrier organic anion transporter family member 3A1
	ENSGALG00000040651	IGF1R	10:17124105-17264663	insulin like growth factor 1 receptor
	ENSGALG00000002335	DOCK3	12:2360795-2623950	dedicator of cytokinesis 3
	ENSGALG00000037784	DAG1	12:2862603-2898532	dystroglycan 1
	ENSGALG00000001849	BSN	12:2917890-2962756	bassoon presynaptic cytomatrix protein
	ENSGALG00000002908	TRAIP	12:2972533-2990373	TRAF interacting protein
	ENSGALG00000035058	CAMKV	12:2991079-2994178	CaM kinase like vesicle associated
	ENSGALG00000002919	MON1A	12:3011044-3015929	MON1 homolog A, secretory trafficking associated
	ENSGALG00000035578	RBM6	12:3015936-3126611	RNA binding motif protein 6
	ENSGALG00000003243	RAD54L2	12:3083014-3119482	RAD54-like 2 (S. cerevisiae)
	ENSGALG00000003720	FANCD2	12:3154917-3201908	Fanconi anemia complementation group D2
	ENSGALG00000003738	EMC3	12:3201509-3205400	ER membrane protein complex subunit 3
	ENSGALG00000003799	USP4	12:3209127-3238321	ubiquitin specific peptidase 4
	ENSGALG00000003806	RHOA	12:3243952-3262378	ras homolog family member A
	ENSGALG00000003832	TEX264	12:3286872-3310838	testis expressed 264
	ENSGALG00000003948	ALAS1	12:3345428-3352328	5'-aminolevulinate synthase 1
	ENSGALG00000033277	PPM1M	12:3371417-3379046	protein phosphatase, Mg2+/Mn2+ dependent 1M
	ENSGALG00000025904	WDR82	12:3382186-3396406	WD repeat domain 82
	ENSGALG00000054430	GLYCTK	12:3396476-3408876	glycerate kinase
	ENSGALG00000004297	DNAH1	12:3442270-3511826	dynein axonemal heavy chain 1
	ENSGALG00000021198	LOC101751348	12:3495427-3502714	HAUS augmin-like complex subunit 3-like
	ENSGALG00000004366	BAP1	12:3513037-3525813	BRCA1 associated protein 1
	ENSGALG00000027695	PCBP4	12:3544615-3548464	poly(rC)-binding protein 4-like
	ENSGALG00000051143	DNAJB8	12:9656742-9658362	DnaJ heat shock protein family (Hsp40) member B8
	ENSGALG00000038684	EEFSEC	12:9789679-9901939	eukaryotic elongation factor, selenocysteine-tRNA specific
	ENSGALG00000006910	IMPDH2	12:12030092-12041674	inosine monophosphate dehydrogenase 2
	ENSGALG00000036976	DALRD3	12:12044166-12051724	DALR anticodon binding domain containing 3
	ENSGALG00000006937	P4HTM	12:12055550-12069339	prolyl 4-hydroxylase, transmembrane
	ENSGALG00000006944	LOC395991	12:12063727-12067083	crescent
	ENSGALG00000006956	ARIH2	12:12072401-12100919	ariadne RBR E3 ubiquitin protein ligase 2
	ENSGALG00000028227	SLC25A20	12:12100869-12111865	solute carrier family 25 member 20
	ENSGALG00000007023	PRKAR2A	12:12133753-12182582	protein kinase cAMP-dependent type II regulatory subunit alpha
	ENSGALG00000048013	HTD2	12:12188216-12190575	ribonuclease P/MRP subunit p14
	ENSGALG00000028565	PCDHGC3	13:2579691-2627833	Gallus gallus protocadherin gamma subfamily A, 2 (PCDHGA2), mRNA.
	ENSGALG00000002132	KCNIP1	13:4271443-4451078	potassium voltage-gated channel interacting protein 1
	ENSGALG00000006297	TRPC7	13:15696791-15759768	transient receptor potential cation channel subfamily C member 7
	ENSGALG00000006309	SMAD5	13:15805507-15833180	SMAD family member 5
	ENSGALG00000006323	LECT2	13:15913091-15918063	leukocyte cell derived chemotaxin 2
	ENSGALG00000006341	SLC25A48	13:15959333-15976071	solute carrier family 25 member 48
	ENSGALG00000040141	H2AFY	13:16116567-16161844	H2A histone family, member Y
	ENSGALG00000033938	ARHGAP26	13:17989659-18090319	Rho GTPase activating protein 26
	ENSGALG00000041285	MAP2K3	14:4892654-4914369	mitogen-activated protein kinase kinase 3
	ENSGALG00000004749	TMEM11	14:4924362-4932502	transmembrane protein 11
	ENSGALG00000004759	DHRS7B	14:4935123-4946169	dehydrogenase/reductase 7B
	ENSGALG00000029817	USP22	14:4960357-5048156	ubiquitin specific peptidase 51
	ENSGALG00000004816	FLCN	14:5128047-5138885	folliculin
	ENSGALG00000004875	PEMT	14:5190747-5228149	phosphatidylethanolamine N-methyltransferase
	ENSGALG00000030534	SYT17	14:8822435-8852860	synaptotagmin 17
	ENSGALG00000006982	EEF2K	14:9045104-9069244	eukaryotic elongation factor 2 kinase
	ENSGALG00000025743	CDR2	14:9101306-9114177	cerebellar degeneration related protein 2
	ENSGALG00000007030	LOC416622	14:9114379-9129367	transmembrane protein 180-like
	ENSGALG00000007130	RAC1	14:9219673-9232032	ras-related C3 botulinum toxin substrate 1
	ENSGALG00000007278	GRIN2A	14:9652802-9801024	glutamate ionotropic receptor NMDA type subunit 2A
	ENSGALG00000007762	CREBBP	14:12891875-12969501	CREB binding protein
	ENSGALG00000006695	BCR	15:8865927-8958301	BCR, RhoGEF and GTPase activating protein
	ENSGALG00000006712	RSPH14	15:8978153-9048094	radial spoke head 14 homolog
	ENSGALG00000006719	GNAZ	15:8986343-9013471	G protein subunit alpha z
	ENSGALG00000007698	CARD8	15:10313011-10321910	caspase recruitment domain family, member 8
	ENSGALG00000036043	TBX3	15:12495131-12505106	T-box 3
	ENSGALG00000000107	TRIM7.1	16:2482327-2491638	tripartite motif containing 7.1
	ENSGALG00000019835	TRIM27.2	16:2493004-2535671	tripartite motif containing 27.2
	ENSGALG00000038209	TRIM39.1	16:2510124-2514505	tripartite motif containing 39.1
	ENSGALG00000000122	GNB2L1	16:2525327-2529817	receptor for activated C kinase 1
	ENSGALG00000052240	BBTN1	16:2529852-2544064	B-butyrophilin 1
	ENSGALG00000030270	CD1C	16:2665728-2668557	CD1c molecule
	ENSGALG00000052646	EXD3	17:1020806-1259622	exonuclease 3'-5' domain containing 3
	ENSGALG00000008881	RGS3	17:1734410-1747726	regulator of G-protein signaling 3
	ENSGALG00000008859	WDR31	17:1828839-1835807	WD repeat domain 31
	ENSGALG00000033678	EHMT1	17:2354126-2451108	euchromatic histone lysine methyltransferase 1
	ENSGALG00000008456	CACNA1B	17:2470501-2727279	calcium voltage-gated channel subunit alpha1 B
	ENSGALG00000001971	UBE2O	18:4379079-4426613	ubiquitin conjugating enzyme E2 O
	ENSGALG00000002008	RNF157	18:4477544-4493919	ring finger protein 157
	ENSGALG00000002062	SRP68	18:4538742-4552221	signal recognition particle 68
	ENSGALG00000002108	EVPL	18:4557242-4573010	envoplakin
	ENSGALG00000002159	ACOX1	18:4586308-4604300	acyl-CoA oxidase 1
	ENSGALG00000002219	WBP2	18:4640659-4647839	WW domain binding protein 2
	ENSGALG00000004413	SLC39A11	18:8903444-8963934	solute carrier family 39 member 11
	ENSGALG00000032889	RBFOX3	18:9716580-9743410	RNA binding protein, fox-1 homolog 3
	ENSGALG00000007224	HGS	18:9879271-9888438	hepatocyte growth factor-regulated tyrosine kinase substrate
	ENSGALG00000008443	ARHGDIA	18:9929414-9938281	Rho GDP dissociation inhibitor alpha
	ENSGALG00000026189	LOC769329	18:10111434-10114930	ankyrin repeat domain-containing protein 40-like
	ENSGALG00000007522	ABCC3	18:10138422-10181595	ATP binding cassette subfamily C member 3
	ENSGALG00000007623	CACNA1G	18:10190070-10295277	calcium voltage-gated channel subunit alpha1 G
	ENSGALG00000019768	ACSF2	18:10339902-10375108	acyl-CoA synthetase family member 2
	ENSGALG00000019761	CHAD	18:10351958-10359644	chondroadherin
	ENSGALG00000007676	EME1	18:10383573-10388399	essential meiotic structure-specific endonuclease 1
	ENSGALG00000007702	XYLT2	18:10396712-10410104	xylosyltransferase 2
	ENSGALG00000007747	TMEM104	18:10451542-10493098	transmembrane protein 104
	ENSGALG00000021636	CUX1	19:4027300-4254453	cut like homeobox 1
	ENSGALG00000001844	ALKBH4	19:4300257-4302289	alkB homolog 4, lysine demethylase
	ENSGALG00000004082	TAOK1	19:6146978-6202471	TAO kinase 1
	ENSGALG00000005852	SRMS	20:9027158-9033512	src-related kinase lacking C-terminal regulatory tyrosine and N-terminal myristylation sites
	ENSGALG00000036838	PXDNL	20:9036712-9076856	peroxidasin like
	ENSGALG00000029170	NPBWR2	20:9240792-9260447	neuropeptides B and W receptor 2
	ENSGALG00000027965	OPRL1	20:9251328-9263817	opioid related nociceptin receptor 1
	ENSGALG00000006013	ZNF512B	20:9462229-9488060	zinc finger protein 512B
	ENSGALG00000006040	UCKL1	20:9491130-9503800	uridine-cytidine kinase 1 like 1
	ENSGALG00000035378	DNAJC5	20:9520452-9536619	DnaJ heat shock protein family (Hsp40) member C5
	ENSGALG00000004683	TPD52L2	20:9535972-9552110	tumor protein D52 like 2
	ENSGALG00000006062	ZBTB46	20:9569513-9605598	zinc finger and BTB domain containing 46
	ENSGALG00000006092	ZGPAT	20:9621257-9628621	zinc finger CCCH-type and G-patch domain containing
	ENSGALG00000006123	RTEL1	20:9658906-9695548	regulator of telomere elongation helicase 1
	ENSGALG00000006138	HELZ2	20:9732482-9752786	helicase with zinc finger 2
	ENSGALG00000025778	SIRPA	20:9801580-9807021	signal-regulatory protein alpha
	ENSGALG00000000259	PSMF1	20:9867069-9873205	proteasome inhibitor subunit 1
	ENSGALG00000040755	ANGPT4	20:9893704-9900319	angiopoietin 4
	ENSGALG00000006201	TBC1D20	20:9958550-9965786	TBC1 domain family member 20
	ENSGALG00000021025	LOC419276	20:10009760-10015306	bactericidal permeability-increasing protein-like
	ENSGALG00000006267	TPX2	20:10034302-10047698	TPX2, microtubule nucleation factor
	ENSGALG00000006568	TM9SF4	20:10113124-10127346	transmembrane 9 superfamily member 4
	ENSGALG00000006612	ASXL1	20:10158453-10173320	additional sex combs like 1, transcriptional regulator
	ENSGALG00000041732	NOL4L	20:10179082-10225102	chromosome 20 open reading frame, human C20orf112
	ENSGALG00000006666	BPIFB2	20:10297297-10301910	BPI fold containing family B member 2
	ENSGALG00000003575	DNTTIP1	20:10505844-10507903	deoxynucleotidyltransferase terminal interacting protein 1
	ENSGALG00000023547	PCIF1	20:10541717-10549882	PDX1 C-terminal inhibiting factor 1
	ENSGALG00000007009	NCOA5	20:10604610-10618315	nuclear receptor coactivator 5
	ENSGALG00000007211	CDH22	20:10649497-10684260	cadherin 22
	ENSGALG00000007447	TUBB1	20:10887341-10892358	tubulin beta 1 class VI
	ENSGALG00000007462	CTSZ	20:10895414-11013490	cathepsin Z
	ENSGALG00000007477	NELFCD	20:10901215-10910634	negative elongation factor complex member C/D
	ENSGALG00000030859	GNAS	20:10918207-11045636	GNAS complex locus
	ENSGALG00000007541	STX16	20:11076024-11084403	syntaxin 16
	ENSGALG00000007575	PPP4R1L	20:11230797-11253154	protein phosphatase 4 regulatory subunit 1 like (pseudogene)
	ENSGALG00000027484	C20orf85	20:11271341-11303516	chromosome 20 open reading frame, human C20orf85
	ENSGALG00000026081	RBM38	20:11615331-11629002	RNA binding motif protein 38
	ENSGALG00000007653	RAE1	20:11635626-11647397	ribonucleic acid export 1
	ENSGALG00000007796	BCAS1	20:12384156-12418680	breast carcinoma amplified sequence 1
	ENSGALG00000000975	C1orf174	21:916953-919088	chromosome 21 C1orf174 homolog
	ENSGALG00000000978	CEP104	21:923773-935424	centrosomal protein 104
	ENSGALG00000001006	TP73	21:946988-976104	tumor protein p73
	ENSGALG00000036728	PRDM16	21:1044071-1242675	PR/SET domain 16
	ENSGALG00000001081	TTC34	21:1367733-1379691	tetratricopeptide repeat domain 34
	ENSGALG00000001115	MMEL1	21:1390844-1412012	membrane metallo-endopeptidase-like 1
	ENSGALG00000001229	SKI	21:1681755-1772379	SKI proto-oncogene
	ENSGALG00000001334	GNB1	21:1932296-1966109	G protein subunit beta 1
	ENSGALG00000032413	NADK	21:1976366-1999141	NAD kinase
	ENSGALG00000021676	LOC419404	21:2000431-2008534	uncharacterized LOC419404
	ENSGALG00000001483	LOC419409	21:2089567-2112355	Golgi integral membrane protein 4-like
	ENSGALG00000001489	SSU72	21:2122345-2144382	SSU72 homolog, RNA polymerase II CTD phosphatase
	ENSGALG00000001600	DVL1	21:2277331-2335088	dishevelled segment polarity protein 1
	ENSGALG00000001701	LOC114977882	21:2351877-2357793	lysophosphatidic acid receptor 6-like
	ENSGALG00000001714	PUSL1	21:2358776-2382647	pseudouridylate synthase-like 1
	ENSGALG00000033293	ACAP3	21:2384332-2446767	ArfGAP with coiled-coil, ankyrin repeat and PH domains 3
	ENSGALG00000001835	SCNN1D	21:2453661-2465445	sodium channel epithelial 1 delta subunit
	ENSGALG00000001848	UBE2J2	21:2470192-2476038	ubiquitin conjugating enzyme E2 J2
	ENSGALG00000050503	TNFRSF4	21:2550327-2557418	TNF receptor superfamily member 4
	ENSGALG00000001882	TNFRSF18	21:2563494-2569802	TNF receptor superfamily member 18
	ENSGALG00000001894	ARHGEF7L	21:2571445-2579572	rho guanine nucleotide exchange factor 7-like
	ENSGALG00000035017	LOC419429	21:2682333-2709511	protein tyrosine phosphatase, non-receptor type 11-like
	ENSGALG00000039193	AGRN	21:2712119-2775214	agrin
	ENSGALG00000034453	SAMD11	21:2922203-2982448	sterile alpha motif domain containing 11
	ENSGALG00000002232	RERE	21:3041502-3157181	arginine-glutamic acid dipeptide repeats
	ENSGALG00000002888	CASZ1	21:3830441-3953755	castor zinc finger 1
	ENSGALG00000036932	SPEN	21:4251057-4306551	spen family transcriptional repressor
	ENSGALG00000034777	VPS13D	21:5365044-5450011	vacuolar protein sorting 13 homolog D
	ENSGALG00000004623	AGTRAP	21:5633885-5641548	angiotensin II receptor associated protein
	ENSGALG00000004640	MAD2L2	21:5659278-5664990	MAD2 mitotic arrest deficient-like 2 (yeast)
	ENSGALG00000004646	FBXO44	21:5661333-5667749	F-box protein 44
	ENSGALG00000026658	LACTBL1	21:5868982-5884383	lactamase beta like 1
	ENSGALG00000004741	EPHB2	21:5956010-6053651	EPH receptor B2
	ENSGALG00000045668	KCNU1	22:2275487-2342883	potassium calcium-activated channel subfamily U member 1
	ENSGALG00000003470	ZMAT4	22:2825849-2861391	zinc finger matrin-type 4
	ENSGALG00000013528	TSPAN15L	22:3902960-3937658	tetraspanin 33
	ENSGALG00000029316	ARID1A	23:145665-177912	AT-rich interaction domain 1A
	ENSGALG00000037136	RPS6KA1	23:226738-257437	ribosomal protein S6 kinase A1
	ENSGALG00000029909	DHDDS	23:274496-283248	dehydrodolichyl diphosphate synthase subunit
	ENSGALG00000043185	MATN1	23:355962-372948	matrilin 1, cartilage matrix protein
	ENSGALG00000034251	SLC9A1	23:1975369-1994253	solute carrier family 9 member A1
	ENSGALG00000014012	WASF2	23:2071078-2084408	WAS protein family member 2
	ENSGALG00000030759	SRPRA	24:428137-437185	SRP receptor alpha subunit
	ENSGALG00000001203	TMEM45B	24:1450781-1454320	transmembrane protein 45B
	ENSGALG00000027918	PAFAH1B2	24:5217672-5225883	platelet activating factor acetylhydrolase 1b catalytic subunit 2
	ENSGALG00000007298	BACE1	24:5265642-5274470	beta-secretase 1
	ENSGALG00000007310	CEP164	24:5276096-5310519	centrosomal protein 164
	ENSGALG00000007314	DSCAML1	24:5319919-5399942	DS cell adhesion molecule like 1
	ENSGALG00000007689	CENATAC	24:5659830-5663155	coiled-coil domain containing 84
	ENSGALG00000007716	SLC37A4	24:5667700-5675589	solute carrier family 37 member 4
	ENSGALG00000046023	NAXE	25:1520004-1522946	apolipoprotein A-I binding protein
	ENSGALG00000053391	EFCAB12	25:3664866-3671707	EF-hand calcium binding domain 12
	ENSGALG00000043021	HORMAD1	25:3671693-3678692	golgi phosphoprotein 3 like
	ENSGALG00000014640	GOLPH3L	25:3675357-3682115	golgi phosphoprotein 3 like
	ENSGALG00000028205	PRPF3	25:3726213-3739244	pre-mRNA processing factor 3
	ENSGALG00000000545	REN	26:1725734-1730462	renin
	ENSGALG00000050224	GOLT1A	26:1732672-1735583	golgi transport 1A
	ENSGALG00000001319	CAMK1G	26:3099869-3114498	calcium/calmodulin-dependent protein kinase IG
	ENSGALG00000001343	LAMB3	26:3114989-3135255	laminin subunit beta 3
	ENSGALG00000001512	KCND3	26:3298602-3392361	potassium voltage-gated channel subfamily D member 3
	ENSGALG00000001538	ST7L	26:3512831-3533199	suppression of tumorigenicity 7 like
	ENSGALG00000001605	PPM1J	26:3558395-3564832	protein phosphatase, Mg2+/Mn2+ dependent 1J
	ENSGALG00000000525	MAP3K3	27:5141419-5180131	mitogen-activated protein kinase kinase kinase 3
	ENSGALG00000001315	UBE2Z	27:6104309-6113729	ubiquitin conjugating enzyme E2 Z
	ENSGALG00000001035	RORBL	28:2283963-2295801	nuclear receptor subfamily 1, group D, member 1
	ENSGALG00000014589	LOC426626	28:2309232-2317220	AN1-type zinc finger protein 5-like
	ENSGALG00000001043	REXO1	28:2328523-2359784	RNA exonuclease 1 homolog
	ENSGALG00000001084	ATP8B3	28:2363866-2377068	ATPase phospholipid transporting 8B3
	ENSGALG00000002621	SLC25A42	28:3737181-3755054	solute carrier family 25 member 42
SINS	ENSGALG00000029379	BRD1	1:18927212-18992907	bromodomain containing 1
	ENSGALG00000041766	JOSD1	1:50835273-50842533	Josephin domain containing 1
	ENSGALG00000036255	WNT7B	1:70750805-70843717	Wnt family member 7B
	ENSGALG00000015746	JAM2	1:103822633-103856294	junctional adhesion molecule 2
	ENSGALG00000040189	RIPK4	1:110342171-110362181	receptor interacting serine/threonine kinase 4
	ENSGALG00000019178	PRDM15	1:110390796-110421676	PR/SET domain 15
	ENSGALG00000034944	UBE3A	1:133189234-133229871	ubiquitin protein ligase E3A
	ENSGALG00000016889	RAP2A	1:146713664-146744321	RAP2A, member of RAS oncogene family
	ENSGALG00000016890	MBNL2	1:146761697-146853286	muscleblind like splicing regulator 2
	ENSGALG00000016990	LRCH1	1:169520649-169643009	leucine rich repeats and calponin homology domain containing 1
	ENSGALG00000017075	FRY	1:175943342-176107764	FRY microtubule binding protein
	ENSGALG00000017153	RDX	1:180936321-180969903	radixin
	ENSGALG00000017156	DDX10	1:181322903-181487159	DEAD-box helicase 10
	ENSGALG00000017159	ATM	1:181590958-181650668	ATM serine/threonine kinase
	ENSGALG00000017167	SLC35F2	1:181760889-181778160	solute carrier family 35 member F2
	ENSGALG00000006219	PRKAG2	2:6368885-6550794	protein kinase AMP-activated non-catalytic subunit gamma 2
	ENSGALG00000006461	UBE3C	2:8668167-8731922	ubiquitin protein ligase E3C
	ENSGALG00000006477	DNAJB6	2:8738366-8788229	DnaJ heat shock protein family (Hsp40) member B6
	ENSGALG00000011439	RBMS3	2:38854063-39545916	RNA binding motif single stranded interacting protein 3
	ENSGALG00000035068	DNAJC13	2:42198570-42245119	DnaJ heat shock protein family (Hsp40) member C13
	ENSGALG00000012906	CDH20	2:68583087-68696145	cadherin 20, type 2
	ENSGALG00000012916	DROSHA	2:69168719-69237681	drosha ribonuclease III
	ENSGALG00000038395	PDE7A	2:114828582-114898800	phosphodiesterase 7A
	ENSGALG00000031860	ADHFE1	2:115083826-115099513	alcohol dehydrogenase, iron containing 1
	ENSGALG00000037618	ASAP1	2:140568060-140731190	ArfGAP with SH3 domain, ankyrin repeat and PH domain 1
	ENSGALG00000030251	ADCY8	2:140875182-140993382	adenylate cyclase 8
	ENSGALG00000039533	EFR3A	2:141286783-141354033	EFR3 homolog A
	ENSGALG00000037626	KCNQ3	2:141407537-141592762	potassium voltage-gated channel subfamily Q member 3
	ENSGALG00000040098	EEF1D	2:148865563-148883104	eukaryotic translation elongation factor 1 delta
	ENSGALG00000054235	XKR6	3:107052719-107090156	orthologs from vertebrates
	ENSGALG00000010372	ANGEL1	5:39066319-39104510	angel homolog 1
	ENSGALG00000043036	VASH1	5:39074525-39084657	vasohibin 1
	ENSGALG00000053428	ENSGALG00000053428	5:45228033-45262636	-
	ENSGALG00000002744	PCDH15	6:7005075-7303413	protocadherin related 15
	ENSGALG00000010493	INPP5A	6:36003362-36214463	inositol polyphosphate-5-phosphatase A
	ENSGALG00000038543	KCNH7	7:20946474-21036251	potassium voltage-gated channel subfamily H member 7
	ENSGALG00000011099	FAP	7:21075293-21113292	fibroblast activation protein alpha
	ENSGALG00000042452	DPP4	7:21138002-21176764	dipeptidyl peptidase 4
	ENSGALG00000030032	SLC4A10	7:21180845-21299422	solute carrier family 4 member 10
	ENSGALG00000011128	PSMD14	7:21375858-21422146	proteasome 26S subunit, non-ATPase 14
	ENSGALG00000011131	TANK	7:21452859-21480464	TRAF family member associated NFKB activator
	ENSGALG00000011132	RBMS1	7:21626535-21764185	RNA binding motif single stranded interacting protein 1
	ENSGALG00000037219	RNF2	8:8413404-8429525	ring finger protein 2
	ENSGALG00000011031	JAK1	8:28552333-28603383	Janus kinase 1
	ENSGALG00000011041	DNAJC6	8:28628003-28668296	DnaJ heat shock protein family (Hsp40) member C6
	ENSGALG00000027565	ENSGALG00000027565	8:28769250-28834409	-
	ENSGALG00000011118	MIER1	8:28936620-28965800	MIER1 transcriptional regulator
	ENSGALG00000011284	LRRC7	8:29260098-29332676	leucine rich repeat containing 7
	ENSGALG00000011305	SRSF11	8:29357735-29375787	serine and arginine rich splicing factor 11
	ENSGALG00000009669	RSRC1	9:22645366-22758490	arginine and serine rich coiled-coil 1
	ENSGALG00000009682	VEPH1	9:22884604-22895776	ventricular zone expressed PH domain containing 1
	ENSGALG00000010269	KCNAB1	9:23040155-23068606	potassium voltage-gated channel subfamily A member regulatory beta subunit 1
	ENSGALG00000033618	MYO9A	10:1858212-2010750	myosin IXA
	ENSGALG00000035578	RBM6	12:3015936-3126611	RNA binding motif protein 6
	ENSGALG00000003243	RAD54L2	12:3083014-3119482	RAD54-like 2 (S. cerevisiae)
	ENSGALG00000003720	FANCD2	12:3154917-3201908	Fanconi anemia complementation group D2
	ENSGALG00000003799	USP4	12:3209127-3238321	ubiquitin specific peptidase 4
	ENSGALG00000003806	RHOA	12:3243952-3262378	ras homolog family member A
	ENSGALG00000003832	TEX264	12:3286872-3310838	testis expressed 264
	ENSGALG00000033277	PPM1M	12:3371417-3379046	protein phosphatase, Mg2+/Mn2+ dependent 1M
	ENSGALG00000025904	WDR82	12:3382186-3396406	WD repeat domain 82
	ENSGALG00000054430	GLYCTK	12:3396476-3408876	glycerate kinase
	ENSGALG00000004297	DNAH1	12:3442270-3511826	dynein axonemal heavy chain 1
	ENSGALG00000021198	LOC101751348	12:3495427-3502714	HAUS augmin-like complex subunit 3-like
	ENSGALG00000004366	BAP1	12:3513037-3525813	BRCA1 associated protein 1
	ENSGALG00000027695	PCBP4	12:3544615-3548464	poly(rC)-binding protein 4-like
	ENSGALG00000029621	SEMA3F	12:3580056-3597490	semaphorin 3F
	ENSGALG00000001826	WWC1	13:5502592-5567229	WW and C2 domain containing 1
	ENSGALG00000001768	TENM2	13:5570216-6186858	teneurin transmembrane protein 2
	ENSGALG00000004179	ANAPC5	15:5748946-5760604	anaphase promoting complex subunit 5
	ENSGALG00000006363	CABIN1	15:8412346-8504251	calcineurin binding protein 1
	ENSGALG00000047290	KIAA1755	20:10352602-10361305	KIAA1755 ortholog
	ENSGALG00000006775	TGM2	20:10367592-10377566	transglutaminase 2
	ENSGALG00000006817	CTNNBL1	20:10427975-10468083	catenin beta like 1
	ENSGALG00000007211	CDH22	20:10649497-10684260	cadherin 22
	ENSGALG00000037780	PMEPA1	20:11499475-11529472	prostate transmembrane protein, androgen induced 1
	ENSGALG00000034251	SLC9A1	23:1975369-1994253	solute carrier family 9 member A1
	ENSGALG00000001442	OPCML	24:2144948-2396494	opioid binding protein/cell adhesion molecule like
